# Supplementary material for: Botanical inhibitors of SARS-CoV-2 viral entry: a phylogenetic perspective
Source: Sci Rep. 2023 Jan 23;13:1244. doi: 10.1038/s41598-023-28303-x (PMC9868516; doi:10.1038/s41598-023-28303-x)
Supplement: Supplementary file 4 — Supplementary Information 4. [file 41598_2023_28303_MOESM4_ESM.xlsx]

## Sheet: Extract Screening Data
% Viral Entry Inhibition	% Cytotoxicity	Extract ID	Kingdom	Order	Family name	Full name	Parts Extracted	Voucher ID	GEO Catalog Number (put # corresponding to digital link in bold)	SERNEC Digital Data	Extract Type	Extraction Solvent	Extraction Method
0	0	000011	Plantae	Malvales	Malvaceae	Malva sylvestris L.	Aerial Parts: Stems	CQ-0156			Crude	dH2O	20 min. decoction
0	0.107195	000014	Plantae	Asterales	Asteraceae	Cichorium intybus L.	Aerial Parts: Leaves (Basal), Roots	CQ-0106			Crude	EtOH	2 x 72h maceration
0	0	000026	Plantae	Asterales	Asteraceae	Cichorium intybus L.	Aerial Parts: Leaves (Basal), Roots	CQ-0106			Crude	dH2O	20 min. decoction
0	0	000027	Plantae	Asterales	Asteraceae	Matricaria chamomilla L.	Whole Plant: Flowers, Leaves, Roots, Stems	CQ-0118			Crude	dH2O	20 min. decoction
0	0.0728061	000031	Plantae	Gerianales	Geraniaceae	Erodium malacoides (L.) L'Hér.	Aerial Parts: Flowers, Leaves, Stems	CQ-0121	20252	https://sernecportal.org/portal/collections/individual/index.php?occid=8025361&clid=0	Crude	EtOH	2 x 72h maceration
0.0523521	0.109209	000033	Plantae	Ranunculales	Ranunculaceae	Ranunculus acris L.	Aerial Parts: Flowers, Leaves, Stems	CQ-0135			Crude	EtOH	2 x 72h maceration
0	0.0202928	000035	Plantae	Lamiales	Lamiaceae	Rosmarinus officinalis L.	Aerial Parts: Flowers, Leaves, Stems	CQ-0113			Crude	EtOH	2 x 72h maceration
0	0.0669197	000036	Plantae	Malvales	Malvaceae	Malva sylvestris L.	Aerial Parts: Leaves	CQ-0156			Crude	EtOH	2 x 72h maceration
0	0.00356285	000038	Plantae	Fabales	Fabaceae	Acacia dealbata Link	Aerial Parts: Stems	CQ-0115			Crude	EtOH	2 x 72h maceration
0	0	000039	Plantae	Rosales	Rosaceae	Rosa canina L.	Woody Parts	CQ-0152			Crude	EtOH	2 x 72h maceration
0.990212	-0.00487035	000040	Plantae	Dipsacales	Caprifoliaceae	Centranthus ruber (L.) DC.	Aerial Parts: Flowers, Leaves, Stems	CQ-0143			Crude	EtOH	2 x 72h maceration
0.629636	0.0318118	000041	Plantae	Asparagales	Asparagaceae	Leopoldia comosa (L.) Parl.	Aerial Parts: Flowers, Leaves	CQ-0105			Crude	EtOH	2 x 72h maceration
0	0.0755953	000042	Plantae	Lamiales	Lamiaceae	Marrubium vulgare L.	Aerial Parts: Flowers, Leaves, Stems	CQ-0170	20069	https://sernecportal.org/portal/collections/individual/index.php?occid=8023952&clid=0	Crude	dH2O	20 min. decoction
0.063964	0	000043	Plantae	Lamiales	Scrophulariaceae	Verbascum thapsus L.	Aerial Parts: Stems	CQ-0172	20071	https://sernecportal.org/portal/collections/individual/index.php?occid=8022975&clid=0	Crude	EtOH	2 x 72h maceration
0.27299	0.0103529	000044	Plantae	Rosales	Rosaceae	Rosa canina L.	Aerial Parts: Leaves, Stems	CQ-0152			Crude	EtOH	2 x 72h maceration
0.156944	0	000045	Plantae	Fabales	Fabaceae	Acacia dealbata Link	Aerial Parts: Leaves, Stems	CQ-0115			Crude	EtOH	2 x 72h maceration
0	0	000048	Plantae	Fabales	Fabaceae	Robinia pseudoacacia L.	Woody Parts	CQ-0155			Crude	EtOH	2 x 72h maceration
0.00771784	-0.00207059	000050	Plantae	Dipsacales	Caryophyllaceae	Silene latifolia Poir.	Aerial Parts: Flowers, Leaves, Stems	CQ-0123	20255	https://sernecportal.org/portal/collections/individual/index.php?occid=8025455&clid=0	Crude	EtOH	2 x 72h maceration
0.128024	0.0039605	000051	Plantae	Gentianales	Apocynaceae	Vinca major L.	Whole Plant: Flowers, Leaves, Roots, Stems	CQ-0117/CQ-0139	20250; 20251	https://sernecportal.org/portal/collections/individual/index.php?occid=8023378&clid=0	Crude	EtOH	2 x 72h maceration
0.978796	0	000052	Plantae	Boraginales	Boraginaceae	Borago officinalis L.	Whole Plant: Flowers, Leaves, Roots, Stems	CQ-0100			Crude	EtOH	2 x 72h maceration
0	0.0425412	000054	Plantae	Boraginales	Boraginaceae	Echium italicum L.	Aerial Parts: Flowers, Leaves, Stems	CQ-0162	20081	https://sernecportal.org/portal/collections/individual/index.php?occid=8023898&clid=0	Crude	EtOH	2 x 72h maceration
0	0	000055	Plantae	Lamiales	Scrophulariaceae	Verbascum thapsus L.	Aerial Parts: Flowers	CQ-0172	20071	https://sernecportal.org/portal/collections/individual/index.php?occid=8022975&clid=0	Crude	EtOH	2 x 72h maceration
0	0.00583529	000056	Plantae	Dipsacales	Caryophyllaceae	Silene nutans L.	Aerial Parts: Flowers, Leaves, Stems	CQ-0125			Crude	EtOH	2 x 72h maceration
0	0	000057	Plantae	Fabales	Fabaceae	Trifolium badium Schreb.	Aerial Parts: Flowers, Leaves, Stems	CQ-0185	21540	https://sernecportal.org/portal/collections/individual/index.php?occid=13309602&clid=0	Crude	EtOH	2 x 72h maceration
0	0	000058	Plantae	Lamiales	Lamiaceae	Teucrium chamaedrys L.	Aerial Parts: Flowers, Leaves, Stems	CQ-0184	24226	https://sernecportal.org/portal/collections/individual/index.php?occid=22131344&clid=0	Crude	MeOH	2 x 72h maceration
0	0	000059	Plantae	Lamiales	Lamiaceae	Salvia pratensis L.	Aerial Parts: Leaves, Stems	CQ-0165	20083	https://sernecportal.org/portal/collections/individual/index.php?occid=8025421&clid=0	Crude	EtOH	2 x 72h maceration
0	0	000060	Plantae	Lamiales	Lamiaceae	Salvia pratensis L.	Aerial Parts: Flowers	CQ-0165	20083	https://sernecportal.org/portal/collections/individual/index.php?occid=8025421&clid=0	Crude	EtOH	2 x 72h maceration
0	0	000061	Plantae	Brassicales	Brassicaceae	Lepidium draba L.	Whole Plant: Flowers, Leaves, Roots, Stems	CQ-0108/CQ-0140			Crude	EtOH	2 x 72h maceration
0	0	000062	Plantae	Gerianales	Geraniaceae	Geranium columbinum L.	Aerial Parts: Flowers, Leaves, Stems	CQ-0129	20257	https://sernecportal.org/portal/collections/individual/index.php?occid=8023608&clid=0	Crude	EtOH	2 x 72h maceration
0	0.253472	000064	Plantae	Lamiales	Scrophulariaceae	Scrophularia umbrosa Dumort.	Aerial Parts: Flowers, Leaves, Stems	CQ-0220	24224	https://sernecportal.org/portal/collections/individual/index.php?occid=22130802&clid=0	Crude	EtOH	2 x 72h maceration
0	0	000065	Plantae	Malvales	Malvaceae	Malva sylvestris L.	Aerial Parts: Leaves	CQ-0156			Crude	dH2O	20 min. decoction
0	0	000066	Plantae	Fabales	Fabaceae	Vicia faba L.	Whole Plant: Flowers, Leaves, Roots, Stems	CQ-0103			Crude	EtOH	2 x 72h maceration
0	0.257165	000068	Plantae	Brassicales	Brassicaceae	Sisymbrium officinale (L.) Scop.	Whole Plant: Flowers, Leaves, Roots, Stems	CQ-0131	20258	https://sernecportal.org/portal/collections/individual/index.php?occid=8022398&clid=0	Crude	EtOH	2 x 72h maceration
0	0	000069	Plantae	Apiales	Apiaceae	Ferula communis L.	Aerial Parts: Flowers	CQ-0111	24228	https://sernecportal.org/portal/collections/individual/index.php?occid=22130381&clid=0	Crude	EtOH	2 x 72h maceration
0	0	000070	Plantae	Lamiales	Lamiaceae	Salvia verbenaca L.		CQ-0127			Crude	EtOH	2 x 72h maceration
0	0	000071	Plantae	Boraginales	Boraginaceae	Anchusa officinalis L.	Aerial Parts: Flowers, Leaves, Stems	CQ-0128	20256	https://sernecportal.org/portal/collections/individual/index.php?occid=8022582&clid=0	Crude	EtOH	2 x 72h maceration
0	0	000072	Plantae	Polypodiales	Aspleniaceae	Ceterach officinarum Willd.	Whole Plant: Leaves, Roots, Stems	CQ-0221	24223	https://sernecportal.org/portal/collections/individual/index.php?occid=22130268&clid=0	Crude	EtOH	2 x 72h maceration
0	0	000074	Plantae	Fabales	Fabaceae	Ononis spinosa L.	Aerial Parts: Flowers, Leaves, Seeds, Stems	CQ-0194	24225	https://sernecportal.org/portal/collections/individual/index.php?occid=22130097&clid=0	Crude	EtOH	2 x 72h maceration
0	0	000076	Plantae	Fabales	Fabaceae	Robinia pseudoacacia L.	Aerial Parts: Leaves	CQ-0155			Crude	EtOH	2 x 72h maceration
0	0	000077	Plantae	Brassicales	Brassicaceae	Brassica rapa subsp. rapa	Whole Plant: Flowers, Leaves, Roots, Stems	CQ-0104			Crude	EtOH	2 x 72h maceration
0	0	000078	Plantae	Fabales	Fabaceae	Trifolium repens L.	Whole Plant: Flowers, Leaves, Roots, Stems	CQ-0138	20261	https://sernecportal.org/portal/collections/individual/index.php?occid=8022896&clid=0	Crude	EtOH	2 x 72h maceration
0.0183537	0	000081	Plantae	Apiales	Apiaceae	Ferula communis L.	Aerial Parts: Flowers, Leaves, Stems	CQ-0111	24228	https://sernecportal.org/portal/collections/individual/index.php?occid=22130381&clid=0	Crude	EtOH	2 x 72h maceration
0.171744	0	000082	Plantae	Fabales	Fabaceae	Robinia pseudoacacia L.	Aerial Parts: Flowers	CQ-0155			Crude	EtOH	2 x 72h maceration
0	0	000083	Plantae	Lamiales	Lamiaceae	Ballota nigra L.	Aerial Parts: Leaves	CQ-0160	20079	https://sernecportal.org/portal/collections/individual/index.php?occid=8024450&clid=0	Crude	EtOH	2 x 72h maceration
0	0	000084	Plantae	Lamiales	Lamiaceae	Ballota nigra L.	Aerial Parts: Flowers, Leaves, Stems	CQ-0160	20079	https://sernecportal.org/portal/collections/individual/index.php?occid=8024450&clid=0	Crude	EtOH	2 x 72h maceration
0	0	000085	Plantae	Rosales	Moraceae	Ficus carica L.	Aerial Parts: Fruits (Immature)	CQ-0173			Crude	EtOH	2 x 72h maceration
0	0	000087	Plantae	Rosales	Rosaceae	Rubus ulmifolius Schott	Aerial Parts: Flowers, Leaves, Stems	CQ-0164	19001		Crude	EtOH	2 x 72h maceration
0	0	000089	Plantae	Dipsacales	Viburnaceae	Sambucus nigra L.	Aerial Parts: Flowers	CQ-0151	20077	https://sernecportal.org/portal/collections/individual/index.php?occid=8023339&clid=0	Crude	dH2O	20 min. decoction
0	0.062265	000090	Plantae	Dipsacales	Viburnaceae	Sambucus nigra L.	Aerial Parts: Leaves	CQ-0151	20077	https://sernecportal.org/portal/collections/individual/index.php?occid=8023339&clid=0	Crude	dH2O	20 min. decoction
0	0.145494	000091	Plantae	Boraginales	Boraginaceae	Borago officinalis L.		CQ-0100			Crude	dH2O	20 min. decoction
0	0.128575	000093	Plantae	Asparagales	Asparagaceae	Leopoldia comosa (L.) Parl.	Bulbs	CQ-0105			Crude	dH2O	20 min. decoction
0	0.159337	000095	Plantae	Fabales	Fabaceae	Delonix regia (Hook.) Raf.	Aerial Parts: Leaves	CQ-FL-1814LL			Crude	dH2O	20 min. decoction
0	0	000096	Plantae	Fabales	Fabaceae	Delonix regia (Hook.) Raf.	Aerial Parts: Leaves	CQ-FL-1814LL			Crude	EtOH	2 x 72h maceration
0	0	000098	Plantae	Malvales	Malvaceae	Alcea rosea L.	Whole Plant: Flowers, Leaves, Roots, Stems	CQ-0205	20098	https://sernecportal.org/portal/collections/individual/index.php?occid=8023058&clid=0	Crude	EtOH	2 x 72h maceration
0	0	000100	Plantae	Fabales	Fabaceae	Trifolium ochroleucon Huds.		CQ-0158	20078	https://sernecportal.org/portal/collections/individual/index.php?occid=8022448&clid=0	Crude	EtOH	2 x 72h maceration
0	0	000102	Plantae	Lamiales	Lamiaceae	Clinopodium vulgare L.	Aerial Parts: Flowers, Leaves, Stems	CQ-0182	20269	https://sernecportal.org/portal/collections/individual/index.php?occid=8025554&clid=0	Crude	EtOH	2 x 72h maceration
0	0	000103	Plantae	Asterales	Asteraceae	Achillea ageratum L.	Aerial Parts: Flowers, Leaves, Stems	CQ-0219	20284	https://sernecportal.org/portal/collections/individual/index.php?occid=8025092&clid=0	Crude	EtOH	2 x 72h maceration
0	0	000104	Plantae	Malvales	Malvaceae	Alcea rosea L.	Aerial Parts: Flowers, Leaves, Stems	CQ-0204	20097	https://sernecportal.org/portal/collections/individual/index.php?occid=8025160&clid=0	Crude	EtOH	2 x 72h maceration
0	0	000105	Plantae	Liliales	Liliaceae	Lilium candidum L.	Aerial Parts: Leaves, Stems	CQ-0174	20267	https://sernecportal.org/portal/collections/individual/index.php?occid=8024099&clid=0	Crude	EtOH	2 x 72h maceration
0	0	000106	Plantae	Malvales	Malvaceae	Alcea rosea L.	Aerial Parts: Flowers, Leaves, Stems	CQ-0203	20096	https://sernecportal.org/portal/collections/individual/index.php?occid=8023367&clid=0	Crude	EtOH	2 x 72h maceration
0	0	000107	Plantae	Lamiales	Lamiaceae	Stachys tymphaea Hausskn.	Aerial Parts: Flowers, Leaves, Stems	CQ-0189	20270	https://sernecportal.org/portal/collections/individual/index.php?occid=8025443&clid=0	Crude	EtOH	2 x 72h maceration
0	0	000108	Plantae	Fagales	Fagaceae	Quercus cerris L.	Aerial Parts: Leaves	CQ-0228	20290	https://sernecportal.org/portal/collections/individual/index.php?occid=8024824&clid=0	Crude	EtOH	2 x 72h maceration
0	0	000109	Plantae	Rosales	Ulmaceae	Ulmus minor Miller	Aerial Parts: Leaves	CQ-0195	20275	https://sernecportal.org/portal/collections/individual/index.php?occid=8022156&clid=0	Crude	EtOH	2 x 72h maceration
0	0	000110	Plantae	Lamiales	Lamiaceae	Mentha pulegium L.	Whole Plant: Flowers, Leaves, Roots, Stems	CQ-0200	20093	https://sernecportal.org/portal/collections/individual/index.php?occid=8023909&clid=0	Crude	EtOH	2 x 72h maceration
0	0	000112	Plantae	Lamiales	Plantaginaceae	Linaria vulgaris Mill.	Whole Plant: Flowers, Leaves, Roots, Stems	CQ-0223	20286	https://sernecportal.org/portal/collections/individual/index.php?occid=8023032&clid=0	Crude	EtOH	2 x 72h maceration
0	0	000113	Plantae	Rosales	Urticaceae	Urtica dioica L.	Aerial Parts: Fruits, Leaves, Stems	CQ-0179	20074	https://sernecportal.org/portal/collections/individual/index.php?occid=8022155&clid=0	Crude	EtOH	2 x 72h maceration
0.481151	0	000114	Plantae	Equisetales	Equisetaceae	Equisetum maximum Lam.	Aerial Parts: Leaves, Stems	CQ-0226	20288	https://sernecportal.org/portal/collections/individual/index.php?occid=8023186&clid=0	Crude	EtOH	2 x 72h maceration
0.267276	0	000116	Plantae	Lamiales	Scrophulariaceae	Verbascum sinuatum L.	Aerial Parts: Flowers, Leaves, Stems	CQ-0218	20283	https://sernecportal.org/portal/collections/individual/index.php?occid=8024953&clid=0	Crude	EtOH	2 x 72h maceration
0	0	000117	Plantae	Lamiales	Plantaginaceae	Digitalis ferruginea L.	Aerial Parts: Flowers, Leaves, Stems	CQ-0227	20289	https://sernecportal.org/portal/collections/individual/index.php?occid=8025120&clid=0	Crude	EtOH	2 x 72h maceration
0.187467	0	000118	Plantae	Rosales	Urticaceae	Parietaria judaica L.	Whole Plant: Fruits, Leaves, Roots, Stems	CQ-0212	20277	https://sernecportal.org/portal/collections/individual/index.php?occid=8022521&clid=0	Crude	EtOH	2 x 72h maceration
0	0	000119	Plantae	Poales	Poaceae	Arundo donax L.	Aerial Parts: Leaves, Stems	CQ-0146	20263	https://sernecportal.org/portal/collections/individual/index.php?occid=8023862&clid=0	Crude	dH2O	20 min. decoction
0	0	000120	Plantae	Vitales	Vitaceae	Vitis vinifera var. aglianico	Aerial Parts: Stems	CQ-0209	20102	https://sernecportal.org/portal/collections/individual/index.php?occid=8024793&clid=0	Crude	EtOH	2 x 72h maceration
0	0	000121	Plantae	Rosales	Rosaceae	Rubus ulmifolius Schott	Aerial Parts: Leaves	CQ-0164	19001		Crude	EtOH	2 x 72h maceration
0	0	000123	Plantae	Vitales	Vitaceae	Vitis vinifera var. aglianico	Aerial Parts: Fruits	CQ-0209	20102	https://sernecportal.org/portal/collections/individual/index.php?occid=8024793&clid=0	Crude	EtOH	2 x 72h maceration
0	0	000124	Plantae	Vitales	Vitaceae	Vitis vinifera var. aglianico	Aerial Parts: Leaves	CQ-0209	20102	https://sernecportal.org/portal/collections/individual/index.php?occid=8024793&clid=0	Crude	EtOH	2 x 72h maceration
0	0.159812	000125	Plantae	Ericales	Primulaceae	Cyclamen hederifolium Aiton	Tuber	CQ-0186			Crude	EtOH	2 x 72h maceration
0	0	000126	Plantae	Fagales	Juglandaceae	Juglans regia L.	Aerial Parts: Fruits (Immature)	CQ-0181			Crude	EtOH	2 x 72h maceration
0	0	000128	Plantae	Lamiales	Lamiaceae	Origanum vulgare subsp. viridulum (Martrin-Donos) Nyman	Aerial Parts: Flowers, Leaves, Stems	CQ-0207	20100	https://sernecportal.org/portal/collections/individual/index.php?occid=8022662&clid=0	Crude	EtOH	2 x 72h maceration
0	0	000129	Plantae	Fabales	Fabaceae	Hippocrepis emerus (L.) Lassen	Aerial Parts: Flowers, Leaves	CQ-0137	20260	https://sernecportal.org/portal/collections/individual/index.php?occid=8024492&clid=0	Crude	EtOH	2 x 72h maceration
0	0	000131	Plantae	Dipsacales	Caprifoliaceae	Dipsacus fullonum L.	Aerial Parts: Leaves, Stems	CQ-0201	20094	https://sernecportal.org/portal/collections/individual/index.php?occid=8025485&clid=0	Crude	EtOH	2 x 72h maceration
0	0	000132	Plantae	Lamiales	Oleaceae	Olea europaea L.	Aerial Parts: Leaves	CQ-0197	20084	https://sernecportal.org/portal/collections/individual/index.php?occid=8025386&clid=0	Crude	EtOH	2 x 72h maceration
0	0	000133	Plantae	Malpighiales	Hypericaceae	Hypericum perforatum L.	Aerial Parts: Flowers, Leaves, Stems	CQ-0183	20091	https://sernecportal.org/portal/collections/individual/index.php?occid=8023912&clid=0	Crude	EtOH	2 x 72h maceration
0	0	000134	Plantae	Fagales	Fagaceae	Castanea sativa Mill.	Aerial Parts: Leaves	CQ-0191	20272	https://sernecportal.org/portal/collections/individual/index.php?occid=8023451&clid=0	Crude	EtOH	2 x 72h maceration
0.0378923	0	000135	Plantae	Fabales	Fabaceae	Anthyllis vulneraria L.	Aerial Parts: Flowers, Leaves, Stems	CQ-0147	20264	https://sernecportal.org/portal/collections/individual/index.php?occid=8024744&clid=0	Crude	EtOH	2 x 72h maceration
0.00841471	0	000136	Plantae	Fabales	Fabaceae	Astragalus monspessulanus L.	Whole Plant: Flowers, Leaves, Roots, Stems	CQ-0112			Crude	EtOH	2 x 72h maceration
0	0	000137	Plantae	Rosales	Rosaceae	Prunus spinosa L.	Aerial Parts: Leaves, Woody Parts	CQ-0163	20082	https://sernecportal.org/portal/collections/individual/index.php?occid=8025341&clid=0	Crude	EtOH	2 x 72h maceration
0	0	000138	Plantae	Asterales	Asteraceae	Anacyclus clavatus (Desf.) Pers.	Aerial Parts: Flowers, Leaves, Stems	CQ-0167	20066	https://sernecportal.org/portal/collections/individual/index.php?occid=8022367&clid=0	Crude	EtOH	2 x 72h maceration
0.126134	0	000139	Plantae	Alismatales	Araceae	Arum italicum Mill.	Aerial Parts: Stems	CQ-0175			Crude	EtOH	2 x 72h maceration
0.1913	0	000140	Plantae	Dipsacales	Viburnaceae	Sambucus nigra L.	Aerial Parts: Fruits	CQ-0151	20077	https://sernecportal.org/portal/collections/individual/index.php?occid=8023339&clid=0	Crude	EtOH	2 x 72h maceration
0.113022	0	000141	Plantae	Dipsacales	Caprifoliaceae	Knautia arvensis (L.) Coult.	Aerial Parts: Flowers, Leaves, Stems	CQ-0190	20271	https://sernecportal.org/portal/collections/individual/index.php?occid=8022800&clid=0	Crude	EtOH	2 x 72h maceration
0.0220232	0	000142	Plantae	Asterales	Asteraceae	Achillea millefolium L.	Aerial Parts: Flowers	CQ-0176	20072	https://sernecportal.org/portal/collections/individual/index.php?occid=8024798&clid=0	Crude	EtOH	2 x 72h maceration
0.175045	0	000143	Plantae	Alismatales	Araceae	Arum italicum Mill.	Aerial Parts: Fruits	CQ-0175			Crude	EtOH	2 x 72h maceration
0	0	000144	Plantae	Dipsacales	Caprifoliaceae	Dipsacus fullonum L.	Aerial Parts: Flowers	CQ-0201	20094	https://sernecportal.org/portal/collections/individual/index.php?occid=8025485&clid=0	Crude	EtOH	2 x 72h maceration
0.169549	0	000145	Plantae	Apiales	Apiaceae	Ferula communis L.	Aerial Parts: Fruits	CQ-0214	20279	https://sernecportal.org/portal/collections/individual/index.php?occid=8022381&clid=0	Crude	EtOH	2 x 72h maceration
0.249828	0	000146	Plantae	Apiales	Apiaceae	Foeniculum vulgare subsp. piperitum Cout.	Aerial Parts: Leaves, Stems	CQ-0192	20273	https://sernecportal.org/portal/collections/individual/index.php?occid=8025510&clid=0	Crude	EtOH	2 x 72h maceration
0.146979	0	000147	Plantae	Apiales	Apiaceae	Foeniculum vulgare subsp. vulgare Mill.	Aerial Parts: Leaves, Stems	CQ-0196	20085	https://sernecportal.org/portal/collections/individual/index.php?occid=8023387&clid=0	Crude	EtOH	2 x 72h maceration
0	0	000148	Plantae	Apiales	Apiaceae	Daucus carota L.	Aerial Parts: Leaves, Stems	CQ-0215	20280	https://sernecportal.org/portal/collections/individual/index.php?occid=8024046&clid=0	Crude	EtOH	2 x 72h maceration
0	0	000149	Plantae	Fabales	Fabaceae	Melilotus albus Medik.	Aerial Parts: Flowers, Leaves, Stems	CQ-0193	20274	https://sernecportal.org/portal/collections/individual/index.php?occid=8024931&clid=0	Crude	EtOH	2 x 72h maceration
0.333065	0	000150	Plantae	Dipsacales	Caryophyllaceae	Saponaria officinalis L.	Aerial Parts: Flowers, Leaves, Stems	CQ-0210	20103	https://sernecportal.org/portal/collections/individual/index.php?occid=8024408&clid=0	Crude	EtOH	2 x 72h maceration
0	0	000151	Plantae	Asterales	Asteraceae	Eupatorium capillifolium (Lam.) Small ex Porter & Britton	Aerial Parts: Leaves, Stems	CQ-FL-233			Crude	EtOH	2 x 72h maceration
0	0	000152	Plantae	Alismatales	Araceae	Arum italicum Mill.	Aerial Parts: Stems	CQ-0175			Crude	EtOH	2 x 72h maceration
0	0	000153	Plantae	Asterales	Asteraceae	Achillea millefolium L.	Aerial Parts: Leaves, Stems	CQ-0176	20072	https://sernecportal.org/portal/collections/individual/index.php?occid=8024798&clid=0	Crude	EtOH	2 x 72h maceration
0.14413	0	000154	Plantae	Asterales	Asteraceae	Tussilago farfara L.	Whole Plant: Leaves, Roots, Stems	CQ-0202	20095	https://sernecportal.org/portal/collections/individual/index.php?occid=8022432&clid=0	Crude	EtOH	2 x 72h maceration
0.259393	0.14413	000155	Plantae	Sapindales	Anacardiaceae	Schinus terebinthifolia Raddi	Aerial Parts: Leaves	CQ-FL-230			Crude	EtOH	2 x 72h maceration
0	-0.00357647	000157	Plantae	Sapindales	Anacardiaceae	Schinus terebinthifolia Raddi	Aerial Parts: Fruits	CQ-FL-230			Crude	EtOH	2 x 72h maceration
0	0	000158	Plantae	Asparagales	Amaryllidaceae	Allium cepa L.	Bulbs, Leaves, Roots	CQ-0206	20099	https://sernecportal.org/portal/collections/individual/index.php?occid=8022498&clid=0	Crude	EtOH	2 x 72h maceration
0	0.0129882	000159	Plantae	Asterales	Asteraceae	Achillea millefolium L.	Aerial Parts: Flowers, Leaves, Stems	CQ-0176	20072	https://sernecportal.org/portal/collections/individual/index.php?occid=8024798&clid=0	Crude	EtOH	2 x 72h maceration
0.0887116	0	000160	Plantae	Lamiales	Lamiaceae	Callicarpa americana L.	Aerial Parts: Fruits	CQ-FL-232			Crude	EtOH	2 x 72h maceration
0.0928492	0.0135529	000161	Plantae	Liliales	Liliaceae	Lilium candidum L.	Aerial Parts: Flowers	CQ-0174	20267	https://sernecportal.org/portal/collections/individual/index.php?occid=8024099&clid=0	Crude	EtOH	2 x 72h maceration
0	0	000162	Plantae	Alismatales	Araceae	Arum italicum Mill.	Aerial Parts: Leaves	CQ-0175			Crude	EtOH	2 x 72h maceration
0	0.197276	000163	Plantae	Poales	Poaceae	Elymus repens (L.) Gould	Whole Plant: Leaves, Roots, Stems	CQ-0208	20101	https://sernecportal.org/portal/collections/individual/index.php?occid=8022395&clid=0	Crude	EtOH	2 x 72h maceration
0.263077	0	000165	Plantae	Lamiales	Lamiaceae	Callicarpa americana L.	Aerial Parts: Leaves	CQ-FL-232			Crude	EtOH	2 x 72h maceration
0.861136	0	000166	Plantae	Asterales	Asteraceae	Cichorium intybus L.	Aerial Parts: Flowers, Leaves, Stems	CQ-0161	20080	https://sernecportal.org/portal/collections/individual/index.php?occid=8023239&clid=0	Crude	EtOH	2 x 72h maceration
0	0.0868672	000167	Plantae	Poales	Juncaceae	Juncus articulatus L.	Aerial Parts: Fruits, Leaves	CQ-0216	20281	https://sernecportal.org/portal/collections/individual/index.php?occid=8023273&clid=0	Crude	EtOH	2 x 72h maceration
0	0.177842	000168	Plantae	Dipsacales	Viburnaceae	Sambucus ebulus L.	Aerial Parts: Flowers	CQ-0180	20075	https://sernecportal.org/portal/collections/individual/index.php?occid=8024118&clid=0	Crude	EtOH	2 x 72h maceration
0	0	000169	Plantae	Ranunculales	Ranunculaceae	Delphinium fissum Waldst. & Kit.	Aerial Parts: Flowers, Fruits, Leaves, Stems	CQ-0187	20133	https://sernecportal.org/portal/collections/individual/index.php?occid=8024907&clid=0	Crude	EtOH	2 x 72h maceration
0.899941	0	000170	Plantae	Asterales	Asteraceae	Crepis neglecta L.	Aerial Parts: Flowers, Leaves, Stems	CQ-0130	21539	https://sernecportal.org/portal/collections/individual/index.php?occid=13309261&clid=0	Crude	EtOH	2 x 72h maceration
0.818451	0.00328576	000171	Plantae	Apiales	Apiaceae	Daucus carota L.	Aerial Parts: Flowers, Fruits	CQ-0215	20280	https://sernecportal.org/portal/collections/individual/index.php?occid=8024046&clid=0	Crude	EtOH	2 x 72h maceration
0	0.0833761	000172	Plantae	Asterales	Asteraceae	Crepis neglecta L.	Whole Plant: Flowers, Leaves, Roots, Stems	CQ-0120	21522	https://sernecportal.org/portal/collections/individual/index.php?occid=13309711&clid=0	Crude	EtOH	2 x 72h maceration
0.0870853	0.0771763	000173	Plantae	Dipsacales	Viburnaceae	Sambucus ebulus L.	Aerial Parts: Leaves	CQ-0180	20075	https://sernecportal.org/portal/collections/individual/index.php?occid=8024118&clid=0	Crude	EtOH	2 x 72h maceration
0	0.325885	000174	Plantae	Asterales	Asteraceae	Scolymus hispanicus L.	Aerial Parts: Flowers, Leaves, Stems	CQ-0199	20092	https://sernecportal.org/portal/collections/individual/index.php?occid=8023740&clid=0	Crude	EtOH	2 x 72h maceration
0.403036	0.0193038	000175	Plantae	Rosales	Ulmaceae	Ulmus minor Miller	Woody Parts	CQ-0195	20275	https://sernecportal.org/portal/collections/individual/index.php?occid=8022156&clid=0	Crude	EtOH	2 x 72h maceration
0	0.143752	000176	Plantae	Gentianales	Gentianaceae	Centaurium pulchellum (Sw.) Druce	Whole Plant: Flowers, Leaves, Roots, Stems	CQ-0217	20282	https://sernecportal.org/portal/collections/individual/index.php?occid=8022264&clid=0	Crude	EtOH	2 x 72h maceration
0	0.0978886	000177	Plantae	Dipsacales	Viburnaceae	Sambucus nigra L.	Aerial Parts: Leaves	CQ-0151	20077	https://sernecportal.org/portal/collections/individual/index.php?occid=8023339&clid=0	Crude	EtOH	2 x 72h maceration
0	0	000178	Plantae	Rosales	Moraceae	Ficus carica L.	Aerial Parts: Leaves	CQ-0173			Crude	EtOH	2 x 72h maceration
0.655689	0	000179	Plantae	Asterales	Asteraceae		Whole Plant: Flowers, Leaves, Roots, Stems	CQ-0198	21541	https://sernecportal.org/portal/collections/individual/index.php?occid=13309569&clid=0	Crude	EtOH	2 x 72h maceration
0.0339246	0	000180	Plantae	Fagales	Juglandaceae	Juglans regia L.	Aerial Parts: Leaves	CQ-0181			Crude	EtOH	2 x 72h maceration
0	0	000183	Plantae	Dipsacales	Caprifoliaceae	Knautia arvensis (L.) Coult.	Aerial Parts: Flowers, Leaves, Stems	CQ-0190	20271	https://sernecportal.org/portal/collections/individual/index.php?occid=8022800&clid=0	Crude	EtOH	2 x 72h maceration
0	0	000184	Plantae	Rosales	Moraceae	Ficus carica L.	Woody Parts	CQ-0173			Crude	EtOH	2 x 72h maceration
0	0	000185	Plantae	Dipsacales	Viburnaceae	Sambucus nigra L.	Woody Parts	CQ-0151	20077	https://sernecportal.org/portal/collections/individual/index.php?occid=8023339&clid=0	Crude	EtOH	2 x 72h maceration
0	0	000186	Plantae	Fagales	Fagaceae	Castanea sativa Mill.	Woody Parts	CQ-0191	20272	https://sernecportal.org/portal/collections/individual/index.php?occid=8023451&clid=0	Crude	EtOH	2 x 72h maceration
0	0	000187	Plantae	Sapindales	Anacardiaceae	Schinus terebinthifolia Raddi	Woody Stems	CQ-FL-230			Crude	EtOH	2 x 72h maceration
0.588851	0	000188	Plantae	Rosales	Rosaceae	Rubus ulmifolius Schott	Roots	CQ-0164	19001		Crude	EtOH	2 x 72h maceration
0.0572094	0	000189	Plantae	Lamiales	Lamiaceae	Callicarpa americana L.	Roots	CQ-FL-232			Crude	EtOH	2 x 72h maceration
0	0	000190	Plantae	Caryophyllales	Nyctaginaceae	Mirabilis jalapa L.	Aerial Parts: Flowers, Fruits, Leaves	CQ-0222	20285	https://sernecportal.org/portal/collections/individual/index.php?occid=8024238&clid=0	Crude	EtOH	2 x 72h maceration
0.291578	0	000191	Plantae	Fagales	Fagaceae	Quercus cerris L.	Aerial Parts: Fruits, Stems	CQ-0228	20290	https://sernecportal.org/portal/collections/individual/index.php?occid=8024824&clid=0	Crude	EtOH	2 x 72h maceration
0	0	000192	Plantae	Lamiales	Lamiaceae	Callicarpa americana L.	Aerial Parts: Stems	CQ-FL-232			Crude	EtOH	2 x 72h maceration
0.0542562	0	000193	Plantae	Dipsacales	Caprifoliaceae	Knautia lucana Lacaita & Szabó	Aerial Parts: Flowers, Leaves, Stems	CQ-0166	20065	https://sernecportal.org/portal/collections/individual/index.php?occid=8022636&clid=0	Crude	EtOH	2 x 72h maceration
0	0	000194	Plantae	Lamiales	Oleaceae	Olea europaea L.	Woody Parts	CQ-0197	20084	https://sernecportal.org/portal/collections/individual/index.php?occid=8025386&clid=0	Crude	EtOH	2 x 72h maceration
0.3583	0.0127323	000197	Plantae	Dipsacales	Caprifoliaceae	Lonicera webbiana Wall. ex DC.	Woody Parts	CQ-0213	20278	https://sernecportal.org/portal/collections/individual/index.php?occid=8023198&clid=0	Crude	EtOH	2 x 72h maceration
0.374467	0	000200	Plantae	Gentianales	Rubiaceae	Galium verum L.	Aerial Parts: Flowers, Leaves, Stems	CQ-0177	20268	https://sernecportal.org/portal/collections/individual/index.php?occid=8024565&clid=0	Crude	EtOH	2 x 72h maceration
0	0	000202	Plantae	Rosales	Rosaceae	Rubus ulmifolius Schott	Woody Stems	CQ-0164	19001		Crude	EtOH	2 x 72h maceration
0	0	000203	Plantae	Lamiales	Lamiaceae	Mentha spicata L.	Aerial Parts: Flowers, Leaves, Stems	CQ-0224	20287	https://sernecportal.org/portal/collections/individual/index.php?occid=8022161&clid=0	Crude	MeOH	2 x 72h maceration
0	0.0211521	000204	Plantae	Dipsacales	Caprifoliaceae	Lonicera webbiana Wall. ex DC.	Aerial Parts: Leaves	CQ-0213	20278	https://sernecportal.org/portal/collections/individual/index.php?occid=8023198&clid=0	Crude	EtOH	2 x 72h maceration
0.0230663	0.00082144	000207	Plantae	Piperales	Aristolochiaceae	Aristolochia fimbriata Cham.	Aerial Parts: Seeds	HP-1			Crude	EtOH	2 x 72h maceration
0.936675	0	000220	Plantae	Rosales	Rosaceae	Rubus ulmifolius Schott	Roots	CQ-0164	19001		Crude	EtOH	2 x 72h maceration
0.388306	0	000221	Plantae	Rosales	Rosaceae	Rubus ulmifolius Schott	Aerial Parts: Fruits	CQ-0164	19001		Crude	EtOH	2 x 72h maceration
0.271774	0	000223	Plantae	Fagales	Fagaceae	Castanea sativa Mill.	Aerial Parts: Leaves	CQ-0191	20272	https://sernecportal.org/portal/collections/individual/index.php?occid=8023451&clid=0	Crude	EtOH	2 x 72h maceration
0.461835	0	000224	Plantae	Fagales	Fagaceae	Castanea sativa Mill.	Aerial Parts: Leaves	CQ-0191	20272	https://sernecportal.org/portal/collections/individual/index.php?occid=8023451&clid=0	Crude	MeOH	2 x 72h maceration
0.319329	0	000225	Plantae	Fagales	Fagaceae	Castanea sativa Mill.	Aerial Parts: Leaves (with galls)	CQ-0191	20272	https://sernecportal.org/portal/collections/individual/index.php?occid=8023451&clid=0	Crude	EtOH	2 x 72h maceration
0.481793	0	000226	Plantae	Fagales	Fagaceae	Castanea sativa Mill.	Aerial Parts: Leaves (with galls)	CQ-0191	20272	https://sernecportal.org/portal/collections/individual/index.php?occid=8023451&clid=0	Crude	MeOH	2 x 72h maceration
0.0436984	0	000227	Plantae	Fagales	Fagaceae	Quercus cerris L.	Aerial Parts: Leaves	CQ-0228	20290	https://sernecportal.org/portal/collections/individual/index.php?occid=8024824&clid=0	Crude	MeOH	2 x 72h maceration
0.0623535	0	000228	Plantae	Fabales	Fabaceae	Erythrina lysistemon Hutch.	Branches, Leaves				Crude	MeOH	2 x 72h maceration
0.478092	0	000229	Plantae	Laurales	Lauraceae	Cinnamomum verum J. Presl	Branches, Leaves				Crude	MeOH	2 x 72h maceration
0.0943258	0.223254	000230	Plantae	Fagales	Fagaceae	Castanea sativa Mill.	Aerial Parts: Leaves	CQ-0191	20272	https://sernecportal.org/portal/collections/individual/index.php?occid=8023451&clid=0	Crude	dH2O	20 min. decoction
0.348349	0.239182	000231	Plantae	Fabales	Fabaceae	Acacia dealbata Link	Aerial Parts: Flowers	CQ-0115			Crude	MeOH	2 x 72h maceration
0.494593	0	000232	Plantae	Fabales	Fabaceae	Acacia dealbata Link	Aerial Parts: Leaves	CQ-0115			Crude	MeOH	2 x 72h maceration
0.297528	0	000233	Plantae	Fabales	Fabaceae	Acacia dealbata Link	Aerial Parts: Stems	CQ-0115			Crude	MeOH	2 x 72h maceration
0.22508	0	000234	Plantae	Asterales	Asteraceae	Achillea millefolium L.	Aerial Parts: Flowers, Leaves, Stems	CQ-0176	20072	https://sernecportal.org/portal/collections/individual/index.php?occid=8024798&clid=0	Crude	MeOH	2 x 72h maceration
0	0	000235	Plantae	Asterales	Asteraceae	Achillea millefolium L.	Aerial Parts: Flowers	CQ-0176	20072	https://sernecportal.org/portal/collections/individual/index.php?occid=8024798&clid=0	Crude	EtOH	2 x 72h maceration
0.0940392	0	000237	Plantae	Asparagales	Amaryllidaceae	Allium cepa L.	Bulbs, Leaves, Roots	CQ-0206	20099	https://sernecportal.org/portal/collections/individual/index.php?occid=8022498&clid=0	Crude	MeOH	2 x 72h maceration
0.244383	0	000239	Plantae	Fabales	Fabaceae	Anthyllis vulneraria L.	Aerial Parts: Flowers, Leaves, Stems	CQ-0147	20264	https://sernecportal.org/portal/collections/individual/index.php?occid=8024744&clid=0	Crude	MeOH	2 x 72h maceration
0.0442903	0	000242	Plantae	Alismatales	Araceae	Arum italicum Mill.	Aerial Parts: Leaves	CQ-0175			Crude	MeOH	2 x 72h maceration
0	0	000243	Plantae	Poales	Poaceae	Arundo donax L.	Aerial Parts: Leaves, Stems	CQ-0146	20263	https://sernecportal.org/portal/collections/individual/index.php?occid=8023862&clid=0	Crude	MeOH	2 x 72h maceration
0.085694	0	000244	Plantae	Poales	Poaceae	Arundo donax L.	Aerial Parts: Stems	CQ-0146	20263	https://sernecportal.org/portal/collections/individual/index.php?occid=8023862&clid=0	Crude	dH2O	20 min. decoction
0.0600479	0	000245	Plantae	Asparagales	Xanthorrhoeaceae	Asphodelus microcarpus Salzm. & Viv.	Aerial Parts: Flowers	CQ-0109			Crude	MeOH	2 x 72h maceration
0	0	000246	Plantae	Asparagales	Xanthorrhoeaceae	Asphodelus microcarpus Salzm. & Viv.	Aerial Parts: Leaves	CQ-0109			Crude	MeOH	2 x 72h maceration
0.439419	0	000247	Plantae	Fabales	Fabaceae	Astragalus monspessulanus L.	Whole Plant: Flowers, Leaves, Roots, Stems	CQ-0112			Crude	MeOH	2 x 72h maceration
0.0864564	0.106171	000249	Plantae	Lamiales	Lamiaceae	Ballota nigra L.	Roots	CQ-0160	20079	https://sernecportal.org/portal/collections/individual/index.php?occid=8024450&clid=0	Crude	MeOH	2 x 72h maceration
0	0	000250	Plantae	Lamiales	Lamiaceae	Ballota nigra L.	Aerial Parts: Leaves	CQ-0160	20079	https://sernecportal.org/portal/collections/individual/index.php?occid=8024450&clid=0	Crude	EtOH	2 x 72h maceration
0.208387	0	000251	Plantae	Lamiales	Lamiaceae	Ballota nigra L.	Aerial Parts: Stems	CQ-0160	20079	https://sernecportal.org/portal/collections/individual/index.php?occid=8024450&clid=0	Crude	EtOH	2 x 72h maceration
0.348569	0	000252	Plantae	Fagales	Fagaceae	Castanea sativa Mill.	Woody Parts	CQ-0191	20272	https://sernecportal.org/portal/collections/individual/index.php?occid=8023451&clid=0	Crude	MeOH	2 x 72h maceration
0	0	000256	Plantae	Fabales	Fabaceae	Hippocrepis emerus (L.) Lassen	Aerial Parts: Flowers, Leaves	CQ-0137	20260	https://sernecportal.org/portal/collections/individual/index.php?occid=8024492&clid=0	Crude	EtOH	2 x 72h maceration
0	0	000257	Plantae	Fabales	Fabaceae	Hippocrepis emerus (L.) Lassen	Woody Stems	CQ-0137	20260	https://sernecportal.org/portal/collections/individual/index.php?occid=8024492&clid=0	Crude	EtOH	2 x 72h maceration
0.680502	0	000259	Plantae	Apiales	Apiaceae	Daucus carota L.	Aerial Parts: Leaves, Stems	CQ-0215	20280	https://sernecportal.org/portal/collections/individual/index.php?occid=8024046&clid=0	Crude	MeOH	2 x 72h maceration
0	0	000261	Plantae	Dipsacales	Caprifoliaceae	Dipsacus fullonum L.	Aerial Parts: Leaves, Stems	CQ-0201	20094	https://sernecportal.org/portal/collections/individual/index.php?occid=8025485&clid=0	Crude	MeOH	2 x 72h maceration
0.0148433	0	000263	Plantae	Apiales	Apiaceae	Ferula communis L.	Aerial Parts: Flowers	CQ-0111	24228	https://sernecportal.org/portal/collections/individual/index.php?occid=22130381&clid=0	Crude	MeOH	2 x 72h maceration
0.124904	0	000264	Plantae	Apiales	Apiaceae	Ferula communis L.	Aerial Parts: Flowers, Leaves, Stems	CQ-0111	24228	https://sernecportal.org/portal/collections/individual/index.php?occid=22130381&clid=0	Crude	MeOH	2 x 72h maceration
0.30424	-0.00020536	000265	Plantae	Apiales	Apiaceae	Ferula communis L.	Roots	CQ-0111	24228	https://sernecportal.org/portal/collections/individual/index.php?occid=22130381&clid=0	Crude	MeOH	2 x 72h maceration
0	0	000267	Plantae	Apiales	Apiaceae	Ferula communis L.	Aerial Parts: Stems	CQ-0214	20279	https://sernecportal.org/portal/collections/individual/index.php?occid=8022381&clid=0	Crude	MeOH	2 x 72h maceration
0	0.154225	000269	Plantae	Rosales	Moraceae	Ficus carica L.	Woody Parts	CQ-0173			Crude	MeOH	2 x 72h maceration
0	0	000270	Plantae	Rosales	Moraceae	Ficus carica L.	Aerial Parts: Fruits (Immature)	CQ-0173			Crude	MeOH	2 x 72h maceration
0	0	000272	Plantae	Apiales	Apiaceae	Foeniculum vulgare subsp. vulgare Mill.	Aerial Parts: Leaves, Stems	CQ-0196	20085	https://sernecportal.org/portal/collections/individual/index.php?occid=8023387&clid=0	Crude	MeOH	2 x 72h maceration
0	0	000273	Plantae	Gentianales	Rubiaceae	Galium verum L.	Aerial Parts: Flowers, Leaves, Stems	CQ-0177	20268	https://sernecportal.org/portal/collections/individual/index.php?occid=8024565&clid=0	Crude	MeOH	2 x 72h maceration
0.257026	0	000274	Plantae	Malpighiales	Hypericaceae	Hypericum perforatum L.	Aerial Parts: Flowers, Leaves, Stems	CQ-0183	20091	https://sernecportal.org/portal/collections/individual/index.php?occid=8023912&clid=0	Crude	MeOH	2 x 72h maceration
0.0862208	0	000275	Plantae	Fagales	Juglandaceae	Juglans regia L.	Woody Parts	CQ-0181			Crude	MeOH	2 x 72h maceration
0.266716	0.00020536	000276	Plantae	Fagales	Juglandaceae	Juglans regia L.	Aerial Parts: Fruits (Immature)	CQ-0181			Crude	MeOH	2 x 72h maceration
0	0	000277	Plantae	Fagales	Juglandaceae	Juglans regia L.	Aerial Parts: Leaves	CQ-0181			Crude	MeOH	2 x 72h maceration
0	0	000280	Plantae	Dipsacales	Caprifoliaceae	Knautia lucana Lacaita & Szabó	Aerial Parts: Flowers, Leaves, Stems	CQ-0166	20065	https://sernecportal.org/portal/collections/individual/index.php?occid=8022636&clid=0	Crude	MeOH	2 x 72h maceration
0	0	000281	Plantae	Asparagales	Asparagaceae	Leopoldia comosa (L.) Parl.	Aerial Parts: Flowers, Leaves	CQ-0105			Crude	MeOH	2 x 72h maceration
0	0	000282	Plantae	Asparagales	Asparagaceae	Leopoldia comosa (L.) Parl.	Bulbs	CQ-0105			Crude	MeOH	2 x 72h maceration
0.294067	0	000285	Plantae	Dipsacales	Caprifoliaceae	Lonicera webbiana Wall. ex DC.	Woody Parts	CQ-0213	20278	https://sernecportal.org/portal/collections/individual/index.php?occid=8023198&clid=0	Crude	MeOH	2 x 72h maceration
0.995693	0.0860071	000286	Plantae	Malvales	Malvaceae	Malva sylvestris L.	Aerial Parts: Leaves	CQ-0156			Crude	MeOH	2 x 72h maceration
0.0840446	0.0503626	000287	Plantae	Malvales	Malvaceae	Malva sylvestris L.	Aerial Parts: Stems	CQ-0156			Crude	MeOH	2 x 72h maceration
0.113538	0.0373755	000288	Plantae	Lamiales	Lamiaceae	Marrubium vulgare L.	Roots	CQ-0170	20069	https://sernecportal.org/portal/collections/individual/index.php?occid=8022965&clid=0	Crude	MeOH	2 x 72h maceration
0.0510283	0.0895369	000289	Plantae	Lamiales	Lamiaceae	Marrubium vulgare L.	Aerial Parts: Flowers, Leaves, Stems	CQ-0170	20069	https://sernecportal.org/portal/collections/individual/index.php?occid=8022965&clid=0	Crude	MeOH	2 x 72h maceration
0.0468384	0.013143	000290	Plantae	Fabales	Fabaceae	Melilotus albus Medik.	Aerial Parts: Flowers, Leaves, Stems	CQ-0193	20274	https://sernecportal.org/portal/collections/individual/index.php?occid=8024931&clid=0	Crude	MeOH	2 x 72h maceration
0	0	000292	Plantae	Caryophyllales	Nyctaginaceae	Mirabilis jalapa L.	Aerial Parts: Flowers, Fruits, Leaves	CQ-0222	20285	https://sernecportal.org/portal/collections/individual/index.php?occid=8024238&clid=0	Crude	MeOH	2 x 72h maceration
0	0	000294	Plantae	Lamiales	Oleaceae	Olea europaea L.	Aerial Parts: Leaves	CQ-0197	20084	https://sernecportal.org/portal/collections/individual/index.php?occid=8025386&clid=0	Crude	MeOH	2 x 72h maceration
0	0	000296	Plantae	Lamiales	Plantaginaceae	Plantago major L.	Whole Plant: Flowers, Leaves, Roots, Stems	CQ-0225	20025	https://sernecportal.org/portal/collections/individual/index.php?occid=13176756&clid=0	Crude	EtOH	2 x 72h maceration
0.128683	0.0293665	000297	Plantae	Rosales	Rosaceae	Prunus spinosa L.	Aerial Parts: Fruits	CQ-0163	20082	https://sernecportal.org/portal/collections/individual/index.php?occid=8025341&clid=0	Crude	MeOH	2 x 72h maceration
0	0.00225896	000299	Plantae	Polypodiales	Dennstaedtiaceae	Pteridium aquilinum (L.) Kuhn	Aerial Parts: Stems	CQ-0211	20103	https://sernecportal.org/portal/collections/individual/index.php?occid=8024408&clid=0	Crude	MeOH	2 x 72h maceration
0.123224	0.0453845	000307	Plantae	Austrobaileyales	Schisandraceae	Schisandra chinensis (Turcz.) Baill.	Aerial Parts: Fruits				Crude	MeOH	3 x 20 min. sonication
0.109095	0.0264914	000310	Plantae	Rosales	Rosaceae	Rosa canina L.	Woody Parts	CQ-0152			Crude	MeOH	2 x 72h maceration
0.512288	0	000311	Plantae	Lamiales	Lamiaceae	Rosmarinus officinalis L.	Aerial Parts: Flowers, Leaves, Stems	CQ-0113			Crude	MeOH	2 x 72h maceration
0.789551	0	000317	Plantae	Dipsacales	Viburnaceae	Sambucus ebulus L.	Aerial Parts: Leaves	CQ-0180	20075	https://sernecportal.org/portal/collections/individual/index.php?occid=8024118&clid=0	Crude	EtOH	2 x 72h maceration
0.207404	0.204662	000318	Plantae	Dipsacales	Viburnaceae	Sambucus ebulus L.	Aerial Parts: Flowers	CQ-0180	20075	https://sernecportal.org/portal/collections/individual/index.php?occid=8024118&clid=0	Crude	EtOH	2 x 72h maceration
0.765535	0.0457953	000319	Plantae	Dipsacales	Viburnaceae	Sambucus ebulus L.	Aerial Parts: Stems	CQ-0180	20075	https://sernecportal.org/portal/collections/individual/index.php?occid=8024118&clid=0	Crude	EtOH	2 x 72h maceration
0.0293538	0.090153	000320	Plantae	Dipsacales	Viburnaceae	Sambucus nigra L.	Aerial Parts: Fruits	CQ-0151	20077	https://sernecportal.org/portal/collections/individual/index.php?occid=8023339&clid=0	Crude	MeOH	2 x 72h maceration
0	0.42797	000321	Plantae	Dipsacales	Viburnaceae	Sambucus nigra L.	Aerial Parts: Leaves	CQ-0151	20077	https://sernecportal.org/portal/collections/individual/index.php?occid=8023339&clid=0	Crude	MeOH	2 x 72h maceration
0.0257096	0.054215	000323	Plantae	Dipsacales	Viburnaceae	Sambucus nigra L.	Aerial Parts: Flowers	CQ-0151	20077	https://sernecportal.org/portal/collections/individual/index.php?occid=8023339&clid=0	Crude	MeOH	2 x 72h maceration
0.738157	0.176563	000324	Plantae	Dipsacales	Caryophyllaceae	Saponaria officinalis L.	Aerial Parts: Flowers, Leaves, Stems	CQ-0210	20103	https://sernecportal.org/portal/collections/individual/index.php?occid=8024408&clid=0	Crude	MeOH	2 x 72h maceration
0.071528	0.258548	000325	Plantae	Asterales	Asteraceae	Scolymus hispanicus L.	Aerial Parts: Flowers, Leaves, Stems	CQ-0199	20092	https://sernecportal.org/portal/collections/individual/index.php?occid=8023740&clid=0	Crude	MeOH	2 x 72h maceration
0.247115	0.177045	000326	Plantae	Fabales	Fabaceae	Trifolium badium Schreb.	Aerial Parts: Flowers, Leaves, Stems	CQ-0185	21540	https://sernecportal.org/portal/collections/individual/index.php?occid=13309602&clid=0	Crude	MeOH	2 x 72h maceration
0.991596	0	000327	Plantae	Asterales	Asteraceae	Tussilago farfara L.	Aerial Parts: Flowers, Leaves, Stems	CQ-0202	20095	https://sernecportal.org/portal/collections/individual/index.php?occid=8022432&clid=0	Crude	MeOH	2 x 72h maceration
0.455343	0	000328	Plantae	Rosales	Ulmaceae	Ulmus minor Miller	Aerial Parts: Leaves	CQ-0195	20275	https://sernecportal.org/portal/collections/individual/index.php?occid=8022156&clid=0	Crude	MeOH	2 x 72h maceration
0.219456	0	000329	Plantae	Rosales	Ulmaceae	Ulmus minor Miller	Woody Parts	CQ-0195	20275	https://sernecportal.org/portal/collections/individual/index.php?occid=8022156&clid=0	Crude	MeOH	2 x 72h maceration
0	0.00143752	000332	Plantae	Lamiales	Scrophulariaceae	Verbascum thapsus L.	Aerial Parts: Leaves	CQ-0172	20071	https://sernecportal.org/portal/collections/individual/index.php?occid=8022975&clid=0	Crude	MeOH	2 x 72h maceration
0.366496	0	000334	Plantae	Gentianales	Apocynaceae	Vinca major L.	Whole Plant	CQ-0117/CQ-0139	20250; 20251	https://sernecportal.org/portal/collections/individual/index.php?occid=8023378&clid=0	Crude	MeOH	2 x 72h maceration
0.415033	0	000336	Plantae	Vitales	Vitaceae	Vitis vinifera var. aglianico	Aerial Parts: Leaves	CQ-0209	20102	https://sernecportal.org/portal/collections/individual/index.php?occid=8024793&clid=0	Crude	MeOH	2 x 72h maceration
0.046757	0	000353	Plantae	Brassicales	Brassicaceae	Lepidium draba L.		CQ-0108/CQ-0140			Crude	MeOH	2 x 72h maceration
0.120891	0	000357	Plantae	Fabales	Fabaceae	Vicia sativa L.		CQ-0119			Crude	MeOH	2 x 72h maceration
0.0678911	0	000367	Plantae	Ranunculales	Ranunculaceae	Ranunculus acris L.		CQ-0135			Crude	MeOH	2 x 72h maceration
0	0.00575008	000419	Plantae	Apiales	Apiaceae	Apium graveolens L.	Aerial Parts: Leaves, Stems	PUR-120			Crude	MeOH	2 x 72h maceration
0	0.0219735	000421	Plantae	Fabales	Fabaceae	Glycine max (L.) Merr.	Aerial Parts: Seeds				Crude	80% MeOH(aq)	2 x 72h maceration
0.332567	0	000423	Plantae	Sapindales	Anacardiaceae	Schinus terebinthifolia Raddi	Aerial Parts: Leaves	CQ-FL-230			Crude	MeOH	2 x 72h maceration
0.223717	0	000424	Plantae	Lamiales	Lamiaceae	Callicarpa americana L.	Aerial Parts: Fruits				Crude	MeOH	2 x 72h maceration
0.383264	0.0774207	000425	Plantae	Lamiales	Lamiaceae	Callicarpa americana L.	Aerial Parts: Stems				Crude	MeOH	2 x 72h maceration
0.514373	0	000429	Plantae	Sapindales	Anacardiaceae	Schinus terebinthifolia Raddi	Aerial Parts: Leaves				Crude	MeOH	2 x 72h maceration
0.481876	0.0665366	000430	Plantae	Sapindales	Anacardiaceae	Schinus terebinthifolia Raddi	Aerial Parts: Fruits	CQ-0400			Crude	MeOH	2 x 72h maceration
0.391191	0	000433	Plantae	Cupressales	Cupressaceae	Juniperus communis L.	Aerial Parts: Fruits				Crude	MeOH	2 x 72h maceration
0.428541	0.0295718	000434	Plantae	Fabales	Fabaceae	Trigonella foenum-graecum L.					Crude	MeOH	2 x 72h maceration
0.326719	0	000436	Plantae	Apiales	Apiaceae	Anethum graveolens L.	Aerial Parts: Leaves, Stems	PUR-121			Crude	MeOH	2 x 72h maceration
0.246695	0.0965191	000437	Plantae	Apiales	Apiaceae	Petroselinum crispum (Mill.) Fuss	Aerial Parts: Leaves, Stems	PUR-122			Crude	MeOH	2 x 72h maceration
0.458052	0.101448	000438	Plantae	Apiales	Apiaceae	Daucus carota subsp. sativus (Hoffm.) Arcang.	Roots	PUR-123			Crude	MeOH	2 x 72h maceration
0.372403	0.033679	000439	Plantae	Apiales	Apiaceae	Apium graveolens L.	Roots	PUR-124			Crude	MeOH	2 x 72h maceration
0.57952	0.07701	000440	Plantae	Zingiberales	Zingiberaceae	Curcuma zedoaria (Christm.) Roscoe	Tuber, Roots	PUR-125			Crude	MeOH	2 x 72h maceration
0.112536	0	000441	Plantae	Zingiberales	Zingiberaceae	Curcuma longa L.	Tuber, Roots	PUR-126			Crude	MeOH	2 x 72h maceration
0.0665245	0	000442	Plantae	Apiales	Apiaceae	Anethum graveolens L.	Aerial Parts: Seeds	PUR-127			Crude	MeOH	2 x 72h maceration
0.250416	0	000443	Plantae	Apiales	Apiaceae	Cuminum cyminum L.	Aerial Parts: Seeds	PUR-128			Crude	80% MeOH(aq)	2 x 72h maceration
0.469239	0	000444	Plantae	Ericales	Theaceae	Camellia sinensis (L.) Kuntze	Aerial Parts: Seeds	PUR-129			Crude	80% MeOH(aq)	2 x 72h maceration
0.427844	-0.0030804	000445	Plantae	Ericales	Theaceae	Camellia sinensis (L.) Kuntze	Aerial Parts: Leaves	PUR-130			Crude	80% MeOH(aq)	2 x 72h maceration
0.262369	0.148228	000446	Plantae	Ericales	Theaceae	Camellia sinensis (L.) Kuntze	Aerial Parts: Leaves	PUR-131			Crude	dH2O	20 min. decoction
0.163212	0	000470	Plantae	Magnoliales	Magnoliaceae	Magnolia grandiflora L.	Bark				Crude	80% MeOH(aq)	2 x 72h maceration
0.0203343	0.0492765	000471	Plantae	Ericales	Theaceae	Camellia sinensis (L.) Kuntze	Aerial Parts: Leaves	PUR-132			Crude	dH2O	20 min. decoction
0	0.151305	000472	Plantae	Piperales	Piperaceae	Piper methysticum G. Forst.	Roots	PUR-133			Crude	dH2O	cold water ultrasonication
0.458578	0.0739651	000481	Plantae	Vitales	Vitaceae	Vitis rotundifolia Michaux	Aerial Parts: Leaves, Stems				Crude	MeOH	2 x 72h maceration
0.21151	0.199815	000482	Plantae	Caryophyllales	Phytolaccaceae	Phytolacca americana L.	Aerial Parts: Fruits (Immature), Leaves, Stems				Crude	MeOH	2 x 72h maceration
0.208532	0	000483	Plantae	Caryophyllales	Phytolaccaceae	Phytolacca americana L.	Roots				Crude	MeOH	2 x 72h maceration
0.241482	0	000485	Plantae	Apiales	Araliaceae	Hedera helix L.	Aerial Parts: Leaves, Stems				Crude	MeOH	2 x 72h maceration
0.347469	0	000486	Plantae	Cornales	Cornaceae	Acuba sp.	Aerial Parts: Leaves, Stems				Crude	MeOH	2 x 72h maceration
0.838296	0	000487	Plantae	Rosales	Rosaceae	Crataegus sp.	Other Immature Fruits				Crude	MeOH	2 x 72h maceration
0.585154	0	000488	Plantae	Rosales	Rosaceae	Crataegus sp.	Aerial Parts: Fruits (Immature)				Crude	MeOH	2 x 72h maceration
0.646266	0	000489	Plantae	Vitales	Vitaceae	Parthenocissus quinquefolia (L.) Planch	Aerial Parts: Fruits, Leaves, Stems				Crude	MeOH	2 x 72h maceration
0	0.0264914	000490	Plantae	Asparagales	Asparagaceae	Hesperaloe parviflora (Torr.) J.M. Coult.	Aerial Parts: Leaves				Crude	MeOH	2 x 72h maceration
0	0	000491	Plantae	Rosales	Rosaceae	Rosa canina L.	Galls	CQ-0304	20239; 20242; 20240; 20241	https://sernecportal.org/portal/collections/individual/index.php?occid=8022872&clid=0	Crude	MeOH	2 x 72h maceration
0.314646	0	000492	Plantae	Rosales	Rosaceae	Rosa canina L.	Aerial Parts: Leaves	CQ-0304	20239; 20242; 20240; 20241	https://sernecportal.org/portal/collections/individual/index.php?occid=8022872&clid=0	Crude	80% MeOH(aq)	2 x 72h maceration
0.195133	0.13718	000493	Plantae	Rosales	Rosaceae	Rosa canina L.	Woody Parts	CQ-0304	20239; 20242; 20240; 20241	https://sernecportal.org/portal/collections/individual/index.php?occid=8022872&clid=0	Crude	80% MeOH(aq)	2 x 72h maceration
0	0	000494	Plantae	Rosales	Rosaceae	Rosa canina L.	Aerial Parts: Pseudofruits	CQ-0304	20239; 20242; 20240; 20241	https://sernecportal.org/portal/collections/individual/index.php?occid=8022872&clid=0	Crude	MeOH	2 x 72h maceration
0.22306	0.012527	000495	Plantae	Rosales	Rosaceae	Rosa canina L.	Aerial Parts: Flowers, Leaves	CQ-0152			Crude	80% MeOH(aq)	2 x 72h maceration
0	0	000496	Plantae	Rosales	Rosaceae	Rosa canina L.	Aerial Parts: Fruits	CQ-0152			Crude	MeOH	2 x 72h maceration
0	0	000497	Plantae	Sapindales	Rutaceae	Citrus sinensis (L.) Osbeck	Aerial Parts: Fruit Rinds				Crude	dH2O	Steam Distillation
0.126497	0.0989835	000498	Plantae	Sapindales	Rutaceae	Citrus sinensis (L.) Osbeck	Aerial Parts: Fruit Rinds				Crude	MeOH	2 x 72h maceration
0.00821436	0	000499	Plantae	Zingiberales	Zingiberaceae	Zingiber officinale Roscoe	Roots				Crude	MeOH	2 x 72h maceration
0	0	000512	Fungi	Hymenochaetales	Hymenochaetaceae	Fuscoporia torulosa (Pers.) T. Wagner & M. Fisch.	Mushroom (Fruiting Body)	AS-001			Crude	MeOH	3 x 20 min. sonication
0	0.0041072	000514	Fungi	Gloeophyllales	Gloeophyllaceae	Gloeophyllum sepiarium (Wulfen) P. Karst.	Mushroom (Fruiting Body)	AS-003			Crude	MeOH	3 x 20 min. sonication
0.238108	0.00698224	000517	Fungi	Polyporales	Fomitopsidaceae	Fomitopsis pinicola (Sw.) P. Karst.	Mushroom (Fruiting Body)	AS-006			Crude	MeOH	3 x 20 min. sonication
0.62569	-0.00472328	000518	Fungi	Polyporales	Fomitopsidaceae	Laetiporus sulphureus (Bull.) Murrill	Mushroom (Fruiting Body)	AS-007			Crude	MeOH	3 x 20 min. sonication
0.0402122	0	000519	Fungi	Polyporales	Polyporaceae	Trametes versicolor (L.) Lloyd	Mushroom (Fruiting Body)	AS-008			Crude	MeOH	3 x 20 min. sonication
0.334888	0	000520	Fungi	Polyporales	Polyporaceae	Daedaleopsis confragosa (Bolton) J. Schröt.	Mushroom (Fruiting Body)	AS-009			Crude	MeOH	3 x 20 min. sonication
0	0.19119	000521	Fungi	Polyporales	Polyporaceae	Ganoderma lucidum (Curtis) P. Karst.	Mushroom (Fruiting Body)	AS-010			Crude	MeOH	3 x 20 min. sonication
0	0	000522	Fungi	Polyporales	Meripilaceae	Meripilus giganteus (Pers.) P. Karst.	Mushroom (Fruiting Body)	AS-011			Crude	MeOH	3 x 20 min. sonication
0	0	000523	Fungi	Polyporales	Polyporaceae	Trichaptum biforme (Fr.) Ryvarden	Mushroom (Fruiting Body)	AS-012			Crude	MeOH	3 x 20 min. sonication
0	0	000524	Fungi	Polyporales	Polyporaceae	Coriolopsis gallica (Fr.) Ryvarden	Mushroom (Fruiting Body)	AS-013			Crude	MeOH	3 x 20 min. sonication
0	0.126866	000525	Fungi	Polyporales	Polyporaceae	Daedaleopsis confragosa (Bolton) J. Schröt.	Mushroom (Fruiting Body)	AS-009			Crude	dH2O	3 x 20 min. sonication
0	0.112339	000526	Fungi	Polyporales	Meripilaceae	Meripilus giganteus (Pers.) P. Karst.	Mushroom (Fruiting Body)	AS-011			Crude	dH2O	3 x 20 min. sonication
0	0.187707	000527	Fungi	Polyporales	Polyporaceae	Trichaptum biforme (Fr.) Ryvarden	Mushroom (Fruiting Body)	AS-012			Crude	dH2O	3 x 20 min. sonication
0	0	000528	Fungi	Polyporales	Phanerochaetaceae	Hapalopilus rutilans (Pers.) Murrill	Mushroom (Fruiting Body)	AS-005			Crude	dH2O	3 x 20 min. sonication
0	0.0755953	000529	Fungi	Polyporales	Polyporaceae	Ganoderma lucidum (Curtis) P. Karst.	Mushroom (Fruiting Body)	AS-010			Crude	dH2O	3 x 20 min. sonication
0	0.0954198	000530	Fungi	Polyporales	Polyporaceae	Fomes fomentarius (L.) Fr.	Mushroom (Fruiting Body)	AS-004			Crude	dH2O	3 x 20 min. sonication
0.153672	0.128404	000531	Fungi	Polyporales	Polyporaceae	Coriolopsis gallica (Fr.) Ryvarden	Mushroom (Fruiting Body)	AS-013			Crude	dH2O	3 x 20 min. sonication
0.170911	0.0822605	000532	Fungi	Hymenochaetales	Hymenochaetaceae	Fuscoporia torulosa (Pers.) T. Wagner & M. Fisch.	Mushroom (Fruiting Body)	AS-001			Crude	dH2O	3 x 20 min. sonication
0.120246	0.0513273	000533	Fungi	Polyporales	Polyporaceae	Trametes versicolor (L.) Lloyd	Mushroom (Fruiting Body)	AS-008			Crude	dH2O	3 x 20 min. sonication
0	0.123789	000534	Fungi	Polyporales	Fomitopsidaceae	Fomitopsis pinicola (Sw.) P. Karst.	Mushroom (Fruiting Body)	AS-006			Crude	dH2O	3 x 20 min. sonication
0.0611484	0	000548	Fungi	Polyporales	Fomitopsidaceae	Piptoporus betulinus (Bull.) P. Karst.	Mushroom (Fruiting Body)	AS-014			Crude	MeOH	3 x 20 min. sonication
0	0.0699556	000549	Fungi	Polyporales	Fomitopsidaceae	Piptoporus betulinus (Bull.) P. Karst.	Mushroom (Fruiting Body)	AS-014			Crude	dH2O	3 x 20 min. sonication
0.272273	0	000550	Fungi	Agaricales	Fistulinaceae	Fistulina hepatica (Schaeff.) With.	Mushroom (Fruiting Body)	AS-015			Crude	MeOH	3 x 20 min. sonication
0	0.101914	000551	Fungi	Agaricales	Fistulinaceae	Fistulina hepatica (Schaeff.) With.	Mushroom (Fruiting Body)	AS-015			Crude	dH2O	3 x 20 min. sonication
0.486781	0	000552	Fungi	Polyporales	Polyporaceae	Polyporus squamosus (Huds.) Fr.	Mushroom (Fruiting Body)	AS-016			Crude	MeOH	3 x 20 min. sonication
0.00530062	0.055429	000553	Fungi	Polyporales	Polyporaceae	Polyporus squamosus (Huds.) Fr.	Mushroom (Fruiting Body)	AS-016			Crude	dH2O	3 x 20 min. sonication
0	0.0299825	000554	Fungi	Hymenochaetales	Hymenochaetaceae	Inocutis tamaricis (Pat.) Fiasson & Niemelä	Mushroom (Fruiting Body)	AS-017			Crude	MeOH	3 x 20 min. sonication
0	0.0962744	000555	Fungi	Hymenochaetales	Hymenochaetaceae	Inocutis tamaricis (Pat.) Fiasson & Niemelä	Mushroom (Fruiting Body)	AS-017			Crude	dH2O	3 x 20 min. sonication
0.0653036	0	000556	Fungi	Hymenochaetales	Hymenochaetaceae	Porodaedalea pini (Brot.) Murrill	Mushroom (Fruiting Body)	AS-018			Crude	MeOH	3 x 20 min. sonication
0.113906	0	000557	Fungi	Hymenochaetales	Hymenochaetaceae	Porodaedalea pini (Brot.) Murrill	Mushroom (Fruiting Body)	AS-018			Crude	dH2O	3 x 20 min. sonication
0.180931	0.0147859	000558	Fungi	Agaricales	Amanitaceae	Amanita caesarea (Scop.) Pers.	Mushroom (Fruiting Body)	AS-019			Crude	MeOH	3 x 20 min. sonication
0.11315	0.0786715	000559	Fungi	Agaricales	Amanitaceae	Amanita caesarea (Scop.) Pers.	Mushroom (Fruiting Body)	AS-019			Crude	dH2O	3 x 20 min. sonication
0.316273	0	000560	Fungi	Boletales	Boletaceae	Boletus aereus Bull.	Mushroom (Fruiting Body)	AS-020			Crude	MeOH	3 x 20 min. sonication
0.0496019	0.0867039	000561	Fungi	Boletales	Boletaceae	Boletus aereus Bull.	Mushroom (Fruiting Body)	AS-020			Crude	dH2O	3 x 20 min. sonication
0.189945	0	000562	Fungi	Polyporales	Fomitopsidaceae	Daedalea quercina (L.) Pers.	Mushroom (Fruiting Body)	AS-021			Crude	MeOH	3 x 20 min. sonication
0.128883	0.0186852	000563	Fungi	Polyporales	Fomitopsidaceae	Daedalea quercina (L.) Pers.	Mushroom (Fruiting Body)	AS-021			Crude	dH2O	3 x 20 min. sonication
0.113089	0.14	000564	Fungi	Polyporales	Fomitopsidaceae	Daedalea quercina (L.) Pers.	Mushroom (Fruiting Body)	AS-022			Crude	MeOH	3 x 20 min. sonication
0	0.0733736	000565	Fungi	Polyporales	Fomitopsidaceae	Daedalea quercina (L.) Pers.	Mushroom (Fruiting Body)	AS-022			Crude	dH2O	3 x 20 min. sonication
0.0396519	0.105144	000566	Fungi	Agaricales	Tricholomataceae	Infundibulicybe geotropa (Bull. ex DC.) Harmaja	Mushroom (Fruiting Body)	AS-023			Crude	MeOH	3 x 20 min. sonication
0.157967	0.19984	000567	Fungi	Agaricales	Tricholomataceae	Infundibulicybe geotropa (Bull. ex DC.) Harmaja	Mushroom (Fruiting Body)	AS-023			Crude	dH2O	3 x 20 min. sonication
0.228155	0	000568	Plantae	Rosales	Ulmaceae	Ulmus minor Miller	Bark				Crude	MeOH	2 x 72h maceration
0.234334	0	000569	Plantae	Rosales	Ulmaceae	Ulmus minor Miller	Bark				Crude	dH2O	3 x 20 min. sonication
0	0.17	000570	Plantae	Lamiales	Lamiaceae	Salvia verticillata L.	Aerial Parts	BP-025	20055; 20041	https://sernecportal.org/portal/collections/individual/index.php?occid=8022400&clid=0	Crude	MeOH	2 x 72h maceration
0	0	000571	Plantae	Lamiales	Lamiaceae	Salvia verticillata L.	Aerial Parts	BP-025	20055; 20041	https://sernecportal.org/portal/collections/individual/index.php?occid=8022400&clid=0	Crude	MeOH	2 x 72h maceration
0.249588	0.043947	000573	Plantae	Caryophyllales	Polygonaceae	Rumex crispus L.	Aerial Parts: Leaves	BP-055	20422	https://sernecportal.org/portal/collections/individual/index.php?occid=8025218&clid=0	Crude	MeOH	2 x 72h maceration
0	0.164288	000574	Plantae	Ranunculales	Papaveraceae	Chelidonium majus L.	Aerial Parts				Crude	MeOH	2 x 72h maceration
0	0	000575	Plantae	Ranunculales	Papaveraceae	Chelidonium majus L.	Aerial Parts				Crude	MeOH	2 x 72h maceration
0.207693	0.152993	000577	Plantae	Malpighiales	Hypericaceae	Hypericum perforatum L.	Aerial Parts					MeOH	2 x 72h maceration
0.0548611	0.0973406	000578	Plantae	Malpighiales	Hypericaceae	Hypericum perforatum L.	Aerial Parts					MeOH	2 x 72h maceration
0	0	000579	Plantae	Malpighiales	Hypericaceae	Hypericum perforatum L.	Aerial Parts					MeOH	2 x 72h maceration
0	0.113142	000580	Plantae	Malpighiales	Hypericaceae	Hypericum perforatum L.	Aerial Parts					MeOH	2 x 72h maceration
0.253642	0.256844	000581	Plantae	Malpighiales	Hypericaceae	Hypericum perforatum L.	Aerial Parts					MeOH	2 x 72h maceration
0.992408	0	000582	Plantae	Malpighiales	Hypericaceae	Hypericum perforatum L.	Aerial Parts	BP-002	20051	https://sernecportal.org/portal/collections/individual/index.php?occid=8023958&clid=0		MeOH	2 x 72h maceration
0.25629	0.0480211	000583	Plantae	Malpighiales	Hypericaceae	Hypericum perforatum L.	Aerial Parts	BP-044				MeOH	2 x 72h maceration
0.486789	0.0233909	000584	Plantae	Malpighiales	Hypericaceae	Hypericum perforatum L.	Aerial Parts	AH-030	24204	https://sernecportal.org/portal/collections/individual/index.php?occid=22130138&clid=0		MeOH	2 x 72h maceration
0.430472	0	000585	Plantae	Rosales	Ulmaceae	Ulmus minor Miller	Bark				see notes	dH2O	20 min. decoction
0	0	000586	Plantae	Caryophyllales	Polygonaceae	Rumex crispus L.	Aerial Parts: Leaves	BP-055	20422	https://sernecportal.org/portal/collections/individual/index.php?occid=8025218&clid=0		dH2O	3 x 20 min. sonication
0	0	000587	Plantae	Caryophyllales	Polygonaceae	Rumex crispus L.	Aerial Parts: Leaves	BP-055	20422	https://sernecportal.org/portal/collections/individual/index.php?occid=8025218&clid=0		dH2O	3 x 20 min. sonication
0	0	000588	Plantae	Ranunculales	Papaveraceae	Chelidonium majus L.	Aerial Parts					dH2O	3 x 20 min. sonication
0.329583	0	000589	Plantae	Ranunculales	Papaveraceae	Chelidonium majus L.	Aerial Parts					dH2O	3 x 20 min. sonication
0	0	000590	Plantae	Lamiales	Lamiaceae	Salvia verticillata L.	Aerial Parts	BP-025	20055; 20041	https://sernecportal.org/portal/collections/individual/index.php?occid=8022400&clid=0	Crude	MeOH	2 x 72h maceration
0.467162	0	000591	Plantae	Malpighiales	Hypericaceae	Hypericum perforatum L.	Aerial Parts					dH2O	3 x 20 min. sonication
0	0	000592	Plantae	Malpighiales	Hypericaceae	Hypericum perforatum L.	Aerial Parts					dH2O	3 x 20 min. sonication
0	0	000593	Plantae	Malpighiales	Hypericaceae	Hypericum perforatum L.	Aerial Parts					dH2O	3 x 20 min. sonication
0.0926109	0	000594	Plantae	Malpighiales	Hypericaceae	Hypericum perforatum L.	Aerial Parts					dH2O	3 x 20 min. sonication
0	0	000595	Plantae	Malpighiales	Hypericaceae	Hypericum perforatum L.	Aerial Parts					dH2O	3 x 20 min. sonication
0	0	000596	Plantae	Malpighiales	Hypericaceae	Hypericum perforatum L.	Aerial Parts	BP-002	20051	https://sernecportal.org/portal/collections/individual/index.php?occid=8023958&clid=0	Crude	dH2O	Steam Distillation
0	0	000597	Plantae	Malpighiales	Hypericaceae	Hypericum perforatum L.	Aerial Parts	BP-044			Crude	dH2O	Steam Distillation
0	0	000598	Plantae	Malpighiales	Hypericaceae	Hypericum perforatum L.	Aerial Parts	AH-030	24204	https://sernecportal.org/portal/collections/individual/index.php?occid=22130138&clid=0	Crude	dH2O	Steam Distillation
0	0	000599	Plantae	Pinales	Pinaceae	Pinus heldreichii Christ	Resin				Hydrosol	dH2O	Hydrosol from Hydrodistillation
0	0.0632019	000600	Plantae	Pinales	Pinaceae	Pinus heldreichii Christ	Resin				see notes	EtOAc	3 x 20 min. sonication
0.0573445	0	000603	Plantae	Pinales	Pinaceae	Pinus sylvestris L.	Resin					dH2O	3 x 20 min. sonication
0	0.00774533	000604	Plantae	Pinales	Pinaceae	Pinus sylvestris L.	Resin				see notes	EtOAc	3 x 20 min. sonication
0.0158416	0	000606	Plantae	Pinales	Pinaceae	Pseudotsuga menziesii (Mirb.) Franco	Resin				Hydrosol	dH2O	Hydrosol from Hydrodistillation
0	0.0257145	000607	Plantae	Pinales	Pinaceae	Pseudotsuga menziesii (Mirb.) Franco	Resin				see notes	EtOAc	3 x 20 min. sonication
0	0	000609	Plantae	Pinales	Pinaceae	Pinus nigra J.F. Arnold	Resin				Hydrosol	dH2O	Hydrosol from Hydrodistillation
0	0.0436837	000610	Plantae	Pinales	Pinaceae	Pinus nigra J.F. Arnold	Resin				see notes	EtOAc	3 x 20 min. sonication
0	0	000612	Plantae	Pinales	Pinaceae	Pinus peuce Griseb.	Resin				Hydrosol	dH2O	Hydrosol from Hydrodistillation
0	0.125939	000613	Plantae	Pinales	Pinaceae	Pinus peuce Griseb.	Resin				see notes	EtOAc	3 x 20 min. sonication
0	0	000614	Plantae	Rosales	Ulmaceae	Ulmus minor Miller					Crude	dH2O	20 min. decoction
0.00718692	0	000618	Plantae	Apiales	Araliaceae	Aralia spinosa L.	Aerial Parts: Leaves	MD-029	20341	https://sernecportal.org/portal/collections/individual/index.php?occid=8024752&clid=0	Crude	MeOH	2 x 72h maceration
0	0.0562311	000630	Plantae	Fagales	Fagaceae	Castanea sativa Mill.	Aerial Parts: Leaves	CQ-0309	20193; 24003; 24004	https://sernecportal.org/portal/collections/individual/index.php?occid=8025112&clid=0	Crude	EtOH	2 x 72h maceration
0	0.0653706	000631	Plantae	Sapindales	Anacardiaceae	Schinus terebinthifolia Raddi	Aerial Parts: Fruits	CQ-FL-400	20063; 20105		Crude	95% EtOH	2 x 72h maceration
0	0.0224615	000632	Plantae	Fagales	Fagaceae	Quercus alba L.	Aerial Parts: Leaves	GH-003			Crude	MeOH	2 x 72h maceration
0	0.0188986	000633	Plantae	Rosales	Cannabaceae	Celtis laevigata Willd.	Woody Parts	CQ-0468	20430; 20431	https://sernecportal.org/portal/collections/individual/index.php?occid=8025433&clid=0	Crude	MeOH	2 x 72h maceration
0.0753107	0.0153358	000634	Plantae	Saxifragales	Altingiaceae	Liquidambar styraciflua L.	Woody Parts	CQ-0467	20428; 20429	https://sernecportal.org/portal/collections/individual/index.php?occid=8025074&clid=0	Crude	MeOH	2 x 72h maceration
0.0492372	0.0212222	000635	Plantae	Rosales	Cannabaceae	Celtis laevigata Willd.	Aerial Parts: Leaves	CQ-0468	20430; 20431	https://sernecportal.org/portal/collections/individual/index.php?occid=8025433&clid=0	Crude	MeOH	2 x 72h maceration
0	0.00170397	000636	Plantae	Saxifragales	Altingiaceae	Liquidambar styraciflua L.	Aerial Parts: Leaves	CQ-0467	20428; 20429	https://sernecportal.org/portal/collections/individual/index.php?occid=8025074&clid=0	Crude	MeOH	2 x 72h maceration
0.030495	-0.00340795	000637	Plantae	Saxifragales	Altingiaceae	Liquidambar styraciflua L.	Aerial Parts: Fruits, Seeds	CQ-0467	20428; 20429	https://sernecportal.org/portal/collections/individual/index.php?occid=8025074&clid=0	Crude	MeOH	2 x 72h maceration
0.324452	0.278367	000638	Plantae	Fagales	Juglandaceae	Carya alba (L.) Nutt. ex Elliott	Woody Parts	CQ-0469	20432; 20433; 20434	https://sernecportal.org/portal/collections/individual/index.php?occid=8025113&clid=0	Crude	MeOH	2 x 72h maceration
0	0.180002	000639	Plantae	Fagales	Juglandaceae	Carya alba (L.) Nutt. ex Elliott	Aerial Parts: Leaves	CQ-0469	20432; 20433; 20434	https://sernecportal.org/portal/collections/individual/index.php?occid=8025113&clid=0	Crude	MeOH	2 x 72h maceration
0.32778	0.183874	000640	Plantae	Fagales	Juglandaceae	Carya alba (L.) Nutt. ex Elliott	Aerial Parts: Fruits	CQ-0469	20432; 20433; 20434	https://sernecportal.org/portal/collections/individual/index.php?occid=8025113&clid=0	Crude	MeOH	2 x 72h maceration
0.829428	0.0419797	000641	Plantae	Solanales	Solanaceae	Solanum viarum Dunal	Aerial Parts: Fruits (Immature)	CQ-0401	20064; 20104	https://sernecportal.org/portal/collections/individual/index.php?occid=8022178&clid=0	Crude	MeOH	2 x 72h maceration
0.708483	0.605995	000642	Plantae	Solanales	Solanaceae	Solanum viarum Dunal	Aerial Parts: Fruits	CQ-0401	20064; 20104	https://sernecportal.org/portal/collections/individual/index.php?occid=8022178&clid=0	Crude	MeOH	2 x 72h maceration
0.162868	0.0127023	000643	Plantae	Malpighiales	Hypericaceae	Hypericum sp.	Aerial Parts: Flowers, Leaves, Stems	CQ-0379	21515; 21516	https://sernecportal.org/portal/collections/individual/index.php?occid=13309388&clid=0	Crude	MeOH	2 x 72h maceration
0.131735	0.043219	000644	Plantae	Malvales	Thymelaeaceae	Daphne gnidium L.	Aerial Parts: Leaves, Stems	CQ-0348	20026; 20027	https://sernecportal.org/portal/collections/individual/index.php?occid=13178237&clid=0	Crude	MeOH	2 x 72h maceration
0.187035	0.0367129	000645	Plantae	Rosales	Rosaceae	Prunus spinosa L.	Aerial Parts: Fruits	CQ-0305	24162	https://sernecportal.org/portal/collections/individual/index.php?occid=26726550&clid=0	Crude	MeOH	2 x 72h maceration
0.00351749	0.0105337	000646	Plantae	Asterales	Asteraceae	Achillea millefolium L.	Aerial Parts: Leaves, Stems	CQ-0176	20072	https://sernecportal.org/portal/collections/individual/index.php?occid=8024798&clid=0	Crude	MeOH	2 x 72h maceration
0	0	000649	Plantae	Lamiales	Lamiaceae	Callicarpa americana L.	Aerial Parts: Leaves	CQ-0470, TS-08, CQ-0232	20435; 20436; 20437	https://sernecportal.org/portal/collections/individual/index.php?occid=8023000&clid=0	Crude	95% EtOH	2 x 72h maceration
0	0.00309813	000651	Plantae	Lamiales	Lamiaceae	Callicarpa americana L.	Aerial Parts: Stems	CQ-0470	20435; 20436; 20437	https://sernecportal.org/portal/collections/individual/index.php?occid=8023000&clid=0	Crude	95% EtOH	2 x 72h maceration
0	0.39904	000652	Plantae	Lamiales	Lamiaceae	Callicarpa americana L.	Aerial Parts: Fruits	CQ-0470	20435; 20436; 20437	https://sernecportal.org/portal/collections/individual/index.php?occid=8023000&clid=0	Crude	95% EtOH	2 x 72h maceration
0	0.0938734	000653	Plantae	Lamiales	Lamiaceae	Callicarpa americana L.	Aerial Parts: Fruits (Immature)	CQ-0470	20435; 20436; 20437	https://sernecportal.org/portal/collections/individual/index.php?occid=8023000&clid=0	Crude	95% EtOH	2 x 72h maceration
0.178647	0.00294323	000654	Plantae	Fagales	Fagaceae	Quercus nigra L.	Aerial Parts: Leaves	GH-004			Crude	MeOH	2 x 72h maceration
0.147347	0.0738905	000655	Plantae	Fagales	Fagaceae	Castanea sativa Mill.	Aerial Parts: Leaves (with galls), Stems	CQ-0235	20135; 20297; 20298; 20300; 20299	https://sernecportal.org/portal/collections/individual/index.php?occid=8022202&clid=0	Crude	MeOH	2 x 72h maceration
0	0.137402	000656	Plantae	Asterales	Asteraceae	Achillea millefolium L.	Aerial Parts: Leaves, Stems	CQ-0378	20232; 20233	https://sernecportal.org/portal/collections/individual/index.php?occid=8024989&clid=0	Crude	MeOH	2 x 72h maceration
0	0.19859	000657	Plantae	Rosales	Rosaceae	Rubus allegheniensis Porter	Aerial Parts: Leaves	CQ-0455	24014; 24015	https://sernecportal.org/portal/collections/individual/index.php?occid=22131204&clid=0	Crude	MeOH	2 x 72h maceration
0.380588	0.123151	000658	Plantae	Malpighiales	Salicaceae	Salix × fragilis L.	Aerial Parts: Stems	CQ-0308	20137; 20138	https://sernecportal.org/portal/collections/individual/index.php?occid=8022373&clid=0	Crude	MeOH	2 x 72h maceration
0	0.081326	000659	Plantae	Rosales	Rosaceae	Rubus allegheniensis Porter	Aerial Parts: Fruits (Immature)	CQ-0455	24014; 24015	https://sernecportal.org/portal/collections/individual/index.php?occid=22131204&clid=0	Crude	MeOH	2 x 72h maceration
0.0127025	0.039811	000690	Plantae	Rosales	Rosaceae	Rubus ulmifolius Schott	Aerial Parts: Leaves	CQ-0164	19001		Crude	95% EtOH	2 x 72h maceration
0	0.0853536	000731	Plantae	Rosales	Rosaceae	Rubus laciniatus (Weston) Willd.	Roots	TAR 1004	20660; 20659		Crude	80% EtOH(aq)	2 x 72h maceration
0	0.0577802	000732	Plantae	Rosales	Rosaceae	Rubus leucodermis Douglas ex Torr. & A. Gray	Roots	TAR 1005	20661	https://sernecportal.org/portal/collections/individual/index.php?occid=8070277&clid=0	Crude	80% EtOH(aq)	2 x 72h maceration
0.265331	0.226016	000737	Plantae	Rosales	Rosaceae	Rubus allegheniensis Porter	Aerial Parts: Stems	CQ-0455	24014; 24015	https://sernecportal.org/portal/collections/individual/index.php?occid=22131204&clid=0	Crude	MeOH	2 x 72h maceration
0.764533	0.219348	000738	Plantae	Cupressales	Cupressaceae	Juniperus communis L.	Aerial Parts: Fruits	PUR-001			Crude	MeOH	2 x 72h maceration
0.424887	0.069708	000741	Plantae	Malpighiales	Hypericaceae	Hypericum perforatum L.	Aerial Parts				Crude	MeOH	2 x 72h maceration
0.0765946	0.0772984	000744	Plantae	Fagales	Fagaceae	Quercus cerris L.	Aerial Parts: Fruits	CQ-0228	20290	https://sernecportal.org/portal/collections/individual/index.php?occid=8024824&clid=0	Crude	MeOH	2 x 72h maceration
0	0.106576	000745	Plantae	Fagales	Fagaceae	Quercus cerris L.	Aerial Parts: Stems	CQ-0228	20290	https://sernecportal.org/portal/collections/individual/index.php?occid=8024824&clid=0	Crude	MeOH	2 x 72h maceration
0	0.168384	000746	Plantae	Lamiales	Bignoniaceae	Pyrostegia venusta (Ker Gawl.) Miers	Aerial Parts: Leaves, Stems	CQ-0480	20999	https://sernecportal.org/portal/collections/individual/index.php?occid=13175485&clid=0	Crude	MeOH	2 x 72h maceration
0.326587	0.122531	000747	Plantae	Fagales	Myricaceae	Morella cerifera (L.) Small	Aerial Parts: Flowers, Leaves	CQ-0499	20950; 20951	https://sernecportal.org/portal/collections/individual/index.php?occid=13176244&clid=0	Crude	MeOH	2 x 72h maceration
0	0.0271087	000748	Plantae	Ericales	Ericaceae	Vaccinium tenellum Aiton	Aerial Parts: Flowers, Leaves	CQ-0500	20952; 20953	https://sernecportal.org/portal/collections/individual/index.php?occid=13178918&clid=0	Crude	MeOH	2 x 72h maceration
0	0.0783828	000749	Plantae	Rosales	Rosaceae	Eriobotrya japonica (Thunb.) Lindl.	Aerial Parts: Leaves	CQ-0510	20912; 20965	https://sernecportal.org/portal/collections/individual/index.php?occid=13175983&clid=0	Crude	MeOH	2 x 72h maceration
0	0.0353187	000750	Plantae	Rosales	Rosaceae	Eriobotrya japonica (Thunb.) Lindl.	Aerial Parts: Fruits	CQ-0510	20912; 20965	https://sernecportal.org/portal/collections/individual/index.php?occid=13175983&clid=0	Crude	MeOH	2 x 72h maceration
0	0.0252498	000751	Plantae	Caryophyllales	Polygonaceae	Rumex hastatulus Baldwin	Whole Plant: Flowers, Leaves, Roots, Stems	CQ-0514	20910; 20911	https://sernecportal.org/portal/collections/individual/index.php?occid=13179584&clid=0	Crude	MeOH	2 x 72h maceration
0.22012	0.0989854	000752	Plantae	Polypodiales	Thelypteridaceae	Thelypteris kunthii (Desv.) C.V. Morton	Aerial Parts: Leaves (Fronds)	CQ-0521	20887; 20888	https://sernecportal.org/portal/collections/individual/index.php?occid=13177019&clid=0	Crude	MeOH	2 x 72h maceration
0.189496	0.285958	000753	Plantae	Polypodiales	Thelypteridaceae	Thelypteris kunthii (Desv.) C.V. Morton	Tuber	CQ-0521	20887; 20888	https://sernecportal.org/portal/collections/individual/index.php?occid=13177019&clid=0	Crude	MeOH	2 x 72h maceration
0	0.120053	000754	Plantae	Malpighiales	Euphorbiaceae	Euphorbia cyathophora	Whole Plant	CQ-0511	20913; 20914	https://sernecportal.org/portal/collections/individual/index.php?occid=13176872&clid=0	Crude	MeOH	2 x 72h maceration
0.266228	0.0492603	000755	Plantae	Ericales	Ericaceae	Lyonia lucida (Lam.) K. Koch	Aerial Parts: Flowers, Leaves	RL-017	21067; 21068	https://sernecportal.org/portal/collections/individual/index.php?occid=13177870&clid=0	Crude	MeOH	2 x 72h maceration
0.0610129	0.0656804	000756	Plantae	Caryophyllales	Polygonaceae	Persicaria punctata (Elliott) Small	Whole Plant	RL-020	21211; 21225	https://sernecportal.org/portal/collections/individual/index.php?occid=13176193&clid=0	Crude	MeOH	2 x 72h maceration
0	0.159864	000757	Plantae	Saxifragales	Haloragaceae	Myriophyllum aquaticum (Vell.) Verdc.	Whole Plant: Leaves, Roots, Stems	RL-026	21214; 21213	https://sernecportal.org/portal/collections/individual/index.php?occid=13177950&clid=0	Crude	MeOH	2 x 72h maceration
0	0.106886	000758	Plantae	Aquifoliales	Aquifoliaceae	Ilex glabra (L.) A. Gray	Aerial Parts: Flowers, Leaves, Woody Parts	RL-033	21191; 21144	https://sernecportal.org/portal/collections/individual/index.php?occid=13176076&clid=0	Crude	MeOH	2 x 72h maceration
0.123249	0.000154907	000759	Plantae	Asparagales	Asparagaceae	Yucca filamentosa L.	Aerial Parts: Leaves	RL-039	21177; 21177	https://sernecportal.org/portal/collections/individual/index.php?occid=13178374&clid=0	Crude	MeOH	2 x 72h maceration
0	0.0382619	000760	Plantae	Sapindales	Anacardiaceae	Schinus terebinthifolia Raddi		RL-034	21222; 21204	https://sernecportal.org/portal/collections/individual/index.php?occid=13178919&clid=0	Crude	MeOH	2 x 72h maceration
0	0.0136318	000761	Plantae	Sphagnales	Sphagnaceae	Sphagnum sp.	Whole Plant	RL-045			Crude	MeOH	2 x 72h maceration
0	-0.00402757	000762	Plantae	Fagales	Myricaceae	Morella cerifera (L.) Small	Woody Parts, Woody Stems	RL-048	21165; 21169	https://sernecportal.org/portal/collections/individual/index.php?occid=13175573&clid=0	Crude	MeOH	2 x 72h maceration
0	0.0237007	000763	Plantae	Asterales	Asteraceae	Bidens pilosa L.	Aerial Parts: Flowers, Leaves, Stems	RL-003	21123; 21075	https://sernecportal.org/portal/collections/individual/index.php?occid=13177538&clid=0	Crude	MeOH	2 x 72h maceration
0	0.0396561	000765	Plantae	Malpighiales	Hypericaceae	Hypericum perforatum L.	Aerial Parts				Crude	dH2O	20 min. decoction
0.187939	0.248935	000769	Plantae	Nymphaeales	Nymphaeaceae	Nuphar lutea (L.) Sm.	Roots	CQ-0478	21121; 21126	https://sernecportal.org/portal/collections/individual/index.php?occid=13177960&clid=0	Crude	MeOH	2 x 72h maceration
0	0.168857	000770	Plantae	Commelinales	Pontederiaceae	Pontederia cordata L.	Roots	CQ-0505	20960; 20961	https://sernecportal.org/portal/collections/individual/index.php?occid=13178605&clid=0	Crude	MeOH	2 x 72h maceration
0	0.0587096	000771	Plantae	Solanales	Solanaceae	Solanum viarum Dunal	Aerial Parts: Leaves	DC-002	21141; 21143	https://sernecportal.org/portal/collections/individual/index.php?occid=13175079&clid=0	Crude	MeOH	2 x 72h maceration
0	0.0246302	000772	Plantae	Dipsacales	Viburnaceae	Sambucus canadensis L.	Aerial Parts: Leaves	DC-003	21071; 21127; 21072	https://sernecportal.org/portal/collections/individual/index.php?occid=13176085&clid=0	Crude	MeOH	2 x 72h maceration
0	0.117264	000773	Plantae	Fagales	Fagaceae	Quercus virginiana Mill.	Bark	JR-002	21092; 21083	https://sernecportal.org/portal/collections/individual/index.php?occid=13175580&clid=0	Crude	MeOH	2 x 72h maceration
0.056994	0.0300519	000774	Plantae	Malpighiales	Salicaceae	Salix nigra Marshall	Aerial Parts: Leaves	JR-017	21184; 21185	https://sernecportal.org/portal/collections/individual/index.php?occid=13175251&clid=0	Crude	MeOH	2 x 72h maceration
0.0110007	0.0308264	000775	Plantae	Lamiales	Oleaceae	Fraxinus quadrangulata Michx.	Woody Stems	RL-057			Crude	MeOH	2 x 72h maceration
0.0781825	0.0328402	000776	Plantae	Sapindales	Anacardiaceae	Schinus terebinthifolia Raddi	Aerial Parts: Leaves	RL-061	21062; 21061	https://sernecportal.org/portal/collections/individual/index.php?occid=13177875&clid=0	Crude	MeOH	2 x 72h maceration
0	-0.00402757	000777	Plantae	Asterales	Asteraceae	Mikania scandens (L.) Willd.	Aerial Parts	RL-062	21013; 21029	https://sernecportal.org/portal/collections/individual/index.php?occid=13177610&clid=0	Crude	MeOH	2 x 72h maceration
0	0	000778	Plantae	Poales	Bromeliaceae	Tillandsia setacea Sw.	Whole Plant	RL-063	21052; 21053	https://sernecportal.org/portal/collections/individual/index.php?occid=13176616&clid=0	Crude	MeOH	2 x 72h maceration
0.114968	0	000779	Plantae	Commelinales	Pontederiaceae	Pontederia cordata L.	Aerial Parts: Leaves, Stems	CQ-0505	20960; 20961	https://sernecportal.org/portal/collections/individual/index.php?occid=13178605&clid=0	Crude	MeOH	2 x 72h maceration
0	0.00387267	000780	Plantae	Poales	Typhaceae	Typha domingensis Pers.	Aerial Parts: Leaves	CQ-0526	20892; 20893	https://sernecportal.org/portal/collections/individual/index.php?occid=13175697&clid=0	Crude	MeOH	2 x 72h maceration
0	0.136937	000781	Plantae	Laurales	Lauraceae	Cinnamomum camphora (L.) J. Presl	Aerial Parts: Leaves	CQ-0527	20974; 20976	https://sernecportal.org/portal/collections/individual/index.php?occid=13177015&clid=0	Crude	MeOH	2 x 72h maceration
0	0.364495	000782	Plantae	Lamiales	Oleaceae	Fraxinus quadrangulata Michx.	Woody Stems	RL-057			Crude	MeOH	2 x 72h maceration
0	0.0185888	000783	Plantae	Fabales	Fabaceae	Albizia julibrissin Durazz.	Aerial Parts: Leaves	RL-073	21011; 21042	https://sernecportal.org/portal/collections/individual/index.php?occid=13175874&clid=0	Crude	MeOH	2 x 72h maceration
0	0.0706374	000784	Plantae	Polypodiales	Polypodiaceae	Pleopeltis polypodioides (L.) E.G. Andrews & Windham	Whole Plant	RL-079	21159; 21158	https://sernecportal.org/portal/collections/individual/index.php?occid=13175929&clid=0	Crude	MeOH	2 x 72h maceration
0	0.0158005	000785	Plantae	Fagales	Fagaceae	Quercus laurifolia Michx.	Aerial Parts: Leaves	RL-087	21137; 21136	https://sernecportal.org/portal/collections/individual/index.php?occid=13175675&clid=0	Crude	MeOH	2 x 72h maceration
0	0.209753	000786	Plantae	Polypodiales	Polypodiaceae	Pleopeltis polypodioides (L.) E.G. Andrews & Windham	Whole Plant	RL-079	21159; 21158	https://sernecportal.org/portal/collections/individual/index.php?occid=13175929&clid=0	Crude	dH2O	20 min. decoction
0	0.0660248	000787	Plantae	Laurales	Lauraceae	Cinnamomum camphora (L.) J. Presl	Aerial Parts: Leaves	CQ-0527	20974; 20976	https://sernecportal.org/portal/collections/individual/index.php?occid=13177015&clid=0	Crude	dH2O	20 min. decoction
0.0119949	0.0597015	000788	Plantae	Fagales	Fagaceae	Quercus laurifolia Michx.	Aerial Parts: Leaves	RL-087	21137; 21136	https://sernecportal.org/portal/collections/individual/index.php?occid=13175675&clid=0	Crude	dH2O	20 min. decoction
0	0.133018	000789	Plantae	Laurales	Lauraceae	Cinnamomum camphora (L.) J. Presl	Aerial Parts: Leaves	CQ-0527	20974; 20976	https://sernecportal.org/portal/collections/individual/index.php?occid=13177015&clid=0	Crude	dH2O	20 min. decoction
0	0.143101	000790	Plantae	Lamiales	Oleaceae	Fraxinus quadrangulata Michx.	Woody Stems	RL-057			Crude	dH2O	20 min. decoction
0	0.078073	000791	Plantae	Asterales	Asteraceae	Gnaphalium purpureum L.	Whole Plant	CQ-0516	20904; 20907	https://sernecportal.org/portal/collections/individual/index.php?occid=13176901&clid=0	Crude	MeOH	2 x 72h maceration
0.15285	0.0277283	000792	Plantae	Asparagales	Amaryllidaceae	Hymenocallis crassifolia Herb.	Aerial Parts: Leaves	RL-068	20926; 20929	https://sernecportal.org/portal/collections/individual/index.php?occid=13175356&clid=0	Crude	MeOH	2 x 72h maceration
0	0.0185888	000793	Plantae	Asterales	Asteraceae	Emilia sonchifolia (L.) DC. ex DC.	Whole Plant	RL-049	21170; 21168	https://sernecportal.org/portal/collections/individual/index.php?occid=13175137&clid=0	Crude	MeOH	2 x 72h maceration
0	0.053133	000794	Plantae	Liliales	Smilacaceae	Smilax bona-nox L.	Whole Plant	RL-075	21148; 21133	https://sernecportal.org/portal/collections/individual/index.php?occid=13177092&clid=0	Crude	MeOH	2 x 72h maceration
0.0682074	0.0491054	000795	Plantae	Fagales	Fagaceae	Castanea hybrid BC4	Aerial Parts: Leaves, Stems	CQ-0545	20973; 20968	https://sernecportal.org/portal/collections/individual/index.php?occid=13175579&clid=0	Crude	MeOH	2 x 72h maceration
0.062842	0.194543	000796	Plantae	Fabales	Fabaceae	Albizia julibrissin Durazz.	Aerial Parts: Leaves	RL-073	21011; 21042	https://sernecportal.org/portal/collections/individual/index.php?occid=13175874&clid=0	Crude	dH2O	20 min. decoction
0	0.0263341	000797	Plantae	Poales	Typhaceae	Typha latifolia L.	Whole Plant	JR-019	21324; 21128	https://sernecportal.org/portal/collections/individual/index.php?occid=13177954&clid=0	Crude	MeOH	2 x 72h maceration
0	0.0294323	000798	Plantae	Poales	Poaceae	Andropogon virginicus L.		RL-005	21074; 21086	https://sernecportal.org/portal/collections/individual/index.php?occid=13177470&clid=0	Crude	MeOH	2 x 72h maceration
0	0.0449229	000799	Plantae	Poales	Cyperaceae	Schoenoplectus tabernaemontani (C.C. Gmel.) Palla	Aerial Parts: Flowers, Leaves	CQ-0523	20882; 20833	https://sernecportal.org/portal/collections/individual/index.php?occid=13179345&clid=0	Crude	MeOH	2 x 72h maceration
0	0	000800	Plantae	Rosales	Rosaceae	Rubus trivialis Michx.	Whole Plant	CQ-0524	20891; 20890	https://sernecportal.org/portal/collections/individual/index.php?occid=13175878&clid=0	Crude	MeOH	2 x 72h maceration
0	-0.00170397	000801	Plantae	Gentianales	Apocynaceae	Morrenia odorata (Hook. & Arn.) Lindl.	Aerial Parts: Fruits	RL-051	21172; 20969	https://sernecportal.org/portal/collections/individual/index.php?occid=13175540&clid=0	Crude	MeOH	2 x 72h maceration
0	0.00557664	000802	Plantae	Brassicales	Brassicaceae	Raphanus raphanistrum L.	Whole Plant	RL-070	21043; 21008	https://sernecportal.org/portal/collections/individual/index.php?occid=13177104&clid=0	Crude	MeOH	2 x 72h maceration
0.341462	0.0501898	000804	Plantae	Solanales	Convolvulaceae	Ipomoea cordatotriloba Dennst.	Whole Plant	CQ-0512	20915; 20916	https://sernecportal.org/portal/collections/individual/index.php?occid=13175000&clid=0	Crude	MeOH	2 x 72h maceration
0.23283	0.0395012	000805	Plantae	Malpighiales	Hypericaceae	Hypericum punctatum Lam.	Whole Plant: Flowers, Leaves, Roots, Stems	CQ-0495	20948; 20949	https://sernecportal.org/portal/collections/individual/index.php?occid=13179153&clid=0	Crude	MeOH	2 x 72h maceration
0	0.0102238	000806	Plantae	Commelinales	Commelinaceae	Commelina diffusa Burm. f.	Whole Plant	RL-019	21232; 2131	https://sernecportal.org/portal/collections/individual/index.php?occid=13176004&clid=0	Crude	MeOH	2 x 72h maceration
0	0.0280381	000807	Plantae	Ericales	Primulaceae	Ardisia crenata Sims	Aerial Parts: Fruits	RL-066	20923; 21014	https://sernecportal.org/portal/collections/individual/index.php?occid=13174964&clid=0	Crude	MeOH	2 x 72h maceration
0	0	000808	Plantae	Asterales	Asteraceae	Erechtites hieracifolia (L.) Raf. i	Whole Plant	RL-052	21171; 21064	https://sernecportal.org/portal/collections/individual/index.php?occid=13175397&clid=0	Crude	MeOH	2 x 72h maceration
0.704871	0	000809	Plantae	Caryophyllales	Polygonaceae	Persicaria punctata (Elliott) Small		JR-013	21192	https://sernecportal.org/portal/collections/individual/index.php?occid=13176486&clid=0	Crude	MeOH	2 x 72h maceration
0.430218	0	000811	Plantae	Caryophyllales	Phytolaccaceae	Phytolacca americana L.	Aerial Parts: Leaves, Stems	JR-016	21146; 21145	https://sernecportal.org/portal/collections/individual/index.php?occid=13176214&clid=0	Crude	MeOH	2 x 72h maceration
0.310463	0	000812	Plantae	Nymphaeales	Nymphaeaceae	Nuphar lutea (L.) Sm.	Aerial Parts: Flowers, Fruits	CQ-0478	21121; 21126	https://sernecportal.org/portal/collections/individual/index.php?occid=13177960&clid=0	Crude	MeOH	2 x 72h maceration
0.949672	0	000813	Plantae	Myrtales	Onagraceae	Ludwigia linearis Walter	Aerial Parts: Flowers, Leaves	CQ-0486	21115; 21116	https://sernecportal.org/portal/collections/individual/index.php?occid=13176075&clid=0	Crude	MeOH	2 x 72h maceration
0.185979	0.0185715	000814	Plantae	Polypodiales	Nephrolepidaceae	Nephrolepis cordifolia (L.) C. Presl	Tuber, Roots	CQ-0529	21031; 20982	https://sernecportal.org/portal/collections/individual/index.php?occid=13176159&clid=0	Crude	MeOH	2 x 72h maceration
0.807217	0.00441721	000815	Plantae	Ericales	Ericaceae	Vaccinium arboreum Marshall	Aerial Parts: Leaves	RL-046	21160	https://sernecportal.org/portal/collections/individual/index.php?occid=13175366&clid=0	Crude	MeOH	2 x 72h maceration
0.872981	0.00441721	000816	Plantae	Lamiales	Acanthaceae	Thunbergia fragrans Roxb.	Whole Plant: Flowers, Leaves, Roots, Stems	CQ-0481	21002; 21107	https://sernecportal.org/portal/collections/individual/index.php?occid=13175896&clid=0	Crude	MeOH	2 x 72h maceration
0.335378	0.027287	000817	Plantae	Liliales	Smilacaceae	Smilax auriculata Walter	Aerial Parts: Leaves, Stems	RL-085	21153; 21155	https://sernecportal.org/portal/collections/individual/index.php?occid=13177013&clid=0	Crude	MeOH	2 x 72h maceration
0.894994	0	000818	Plantae	Liliales	Smilacaceae	Smilax smallii Morong	Roots	RL-047	21161; 21162	https://sernecportal.org/portal/collections/individual/index.php?occid=13179240&clid=0	Crude	MeOH	2 x 72h maceration
0	0.00954688	000819	Plantae	Gentianales	Apocynaceae	Morrenia odorata (Hook. & Arn.) Lindl.	Aerial Parts: Leaves, Stems	RL-051	21172; 20969	https://sernecportal.org/portal/collections/individual/index.php?occid=13175540&clid=0	Crude	MeOH	2 x 72h maceration
0.676285	0.00476331	000820	Plantae	Rosales	Ulmaceae	Ulmus americana L.	Aerial Parts: Leaves	RL-060	21059; 21060	https://sernecportal.org/portal/collections/individual/index.php?occid=13175421&clid=0	Crude	MeOH	2 x 72h maceration
0.812815	0	000821	Fungi	Lecanorales	Cladoniaceae	Cladonia leporina Fr.	Whole Plant	RL-055	21055	https://sernecportal.org/portal/collections/individual/index.php?occid=13179050&clid=0	Crude	MeOH	2 x 72h maceration
0	0.0732402	000822	Plantae	Aquifoliales	Aquifoliaceae	Ilex glabra (L.) A. Gray	Aerial Parts: Flowers, Leaves	RL-056	21056; 21023	https://sernecportal.org/portal/collections/individual/index.php?occid=13177430&clid=0	Crude	MeOH	2 x 72h maceration
0	0	000823	Plantae	Brassicales	Brassicaceae	Lepidium virginicum L.	Whole Plant	RL-050	21174; 21175	https://sernecportal.org/portal/collections/individual/index.php?occid=13176843&clid=0	Crude	MeOH	2 x 72h maceration
0.196468	0	000824	Plantae	Asparagales	Amaryllidaceae	Hymenocallis crassifolia Herb.	Bulbs, Roots	RL-068	20926; 20929	https://sernecportal.org/portal/collections/individual/index.php?occid=13175356&clid=0	Crude	MeOH	2 x 72h maceration
0.212323	0	000826	Plantae	Lamiales	Lamiaceae	Hyptis verticillata Jacq.	Aerial Parts: Leaves	RL-031	21190		Crude	MeOH	2 x 72h maceration
0	0.058065	000827	Plantae	Fagales	Fagaceae	Quercus virginiana Mill.	Aerial Parts: Leaves	RL-078	21149; 2150	https://sernecportal.org/portal/collections/individual/index.php?occid=13176112&clid=0	Crude	MeOH	2 x 72h maceration
0.545406	0	000828	Plantae	Liliales	Smilacaceae	Smilax smallii Morong	Aerial Parts: Leaves	RL-047	21161; 21162	https://sernecportal.org/portal/collections/individual/index.php?occid=13179240&clid=0	Crude	MeOH	2 x 72h maceration
0.394403	0.00762325	000829	Plantae	Sapindales	Anacardiaceae	Schinus terebinthifolia Raddi	Aerial Parts: Fruits	RL-061			Crude	MeOH	2 x 72h maceration
0.260555	0.110858	000830	Plantae	Commelinales	Pontederiaceae	Eichhornia crassipes (Mart.) Solms	Whole Plant	RL-080	20898;20899	https://sernecportal.org/portal/collections/individual/index.php?occid=13178648&clid=0	Crude	MeOH	2 x 72h maceration
0.311389	0	000831	Plantae	Lamiales	Oleaceae	Fraxinus quadrangulata Michx.	Aerial Parts: Leaves	RL-057			Crude	MeOH	2 x 72h maceration
0.725872	0.0918353	000832	Plantae	Liliales	Smilacaceae	Smilax smallii Morong	Aerial Parts: Stems	RL-047	21161; 21162	https://sernecportal.org/portal/collections/individual/index.php?occid=13179240&clid=0	Crude	MeOH	2 x 72h maceration
0.0203527	0.0322029	000833	Plantae	Asterales	Asteraceae	Eupatorium capillifolium (Lam.) Small ex Porter & Britton	Aerial Parts: Leaves	CQ-0485	21113; 21114	https://sernecportal.org/portal/collections/individual/index.php?occid=13177342&clid=0	Crude	MeOH	2 x 72h maceration
0.777332	0.31006	000834	Fungi	Arthoniales	Arthoniaceae	Herpothallon rubrocinctum (Ehrenb.: Fr.) Aptroot, Lücking & G. Thor	Lichen	RL-014			Crude	MeOH	2 x 72h maceration
0.356716	0.0762325	000835	Plantae	Fagales	Fagaceae	Quercus laurifolia Michx.		RL-059	21058; 21063	https://sernecportal.org/portal/collections/individual/index.php?occid=13177806&clid=0	Crude	MeOH	2 x 72h maceration
0.366921	0	000836	Plantae	Malvales	Malvaceae	Sida spinosa L.	Aerial Parts: Flowers, Leaves	RL-074	21009; 21010	https://sernecportal.org/portal/collections/individual/index.php?occid=13175110&clid=0	Crude	MeOH	2 x 72h maceration
0.357799	0.127102	000837	Plantae	Lamiales	Lamiaceae	Stachys floridana Shuttlew. ex Benth.	Roots (Tuber)	CQ-0517	20903	https://sernecportal.org/portal/collections/individual/index.php?occid=13178541&clid=0	Crude	MeOH	2 x 72h maceration
0	0	000838	Plantae	Dipsacales	Viburnaceae	Sambucus canadensis L.	Aerial Parts: Flowers	DC-003	21071; 21127; 21072	https://sernecportal.org/portal/collections/individual/index.php?occid=13176085&clid=0	Crude	MeOH	2 x 72h maceration
0.153777	0.0507979	000839	Plantae	Solanales	Solanaceae	Solanum viarum Dunal	Roots	DC-002	21141; 21143	https://sernecportal.org/portal/collections/individual/index.php?occid=13175079&clid=0	Crude	MeOH	2 x 72h maceration
0.16214	0	000840	Plantae	Lamiales	Lamiaceae	Stachys floridana Shuttlew. ex Benth.	Aerial Parts: Leaves, Stems	CQ-0517	20903	https://sernecportal.org/portal/collections/individual/index.php?occid=13178541&clid=0	Crude	MeOH	2 x 72h maceration
0.383626	0.0501567	000841	Plantae	Commelinales	Commelinaceae	Commelina diffusa Burm. f.	Whole Plant	RL-036	21151; 21156	https://sernecportal.org/portal/collections/individual/index.php?occid=13176583&clid=0	Crude	MeOH	2 x 72h maceration
0.10569	0.169208	000842	Plantae	Fabales	Fabaceae	Albizia julibrissin Durazz.	Aerial Parts: Fruits	RL-073	21011; 21042	https://sernecportal.org/portal/collections/individual/index.php?occid=13175874&clid=0	Crude	MeOH	2 x 72h maceration
0.0131107	-0.00370476	000843	Plantae	Commelinales	Pontederiaceae	Pontederia cordata L.	Aerial Parts: Flowers, Stems	CQ-0505	20960; 20961	https://sernecportal.org/portal/collections/individual/index.php?occid=13178605&clid=0	Crude	MeOH	2 x 72h maceration
0	0.00334853	000844	Plantae	Alismatales	Alismataceae	Sagittaria graminea Michx.	Roots	RL-024	21229; 21228	https://sernecportal.org/portal/collections/individual/index.php?occid=13175520&clid=0	Crude	MeOH	2 x 72h maceration
0	0.135865	000845	Plantae	Asterales	Asteraceae	Bidens mitis (Michx.) Sherff	Whole Plant	RL-011	21081; 21073	https://sernecportal.org/portal/collections/individual/index.php?occid=13176487&clid=0	Crude	MeOH	2 x 72h maceration
0.108508	0	000846	Plantae	Alismatales	Araceae	Pistia stratiotes L.	Whole Plant: Leaves, Roots, Stems	CQ-0491	20983; 20985	https://sernecportal.org/portal/collections/individual/index.php?occid=13177589&clid=0	Crude	MeOH	2 x 72h maceration
0	0	000847	Plantae	Fabales	Fabaceae	Albizia julibrissin Durazz.	Roots	RL-073	21011; 21042	https://sernecportal.org/portal/collections/individual/index.php?occid=13175874&clid=0	Crude	MeOH	2 x 72h maceration
0.13865	0	000848	Plantae	Alismatales	Alismataceae	Sagittaria graminea Michx.	Aerial Parts: Flowers	RL-024	21229; 21228	https://sernecportal.org/portal/collections/individual/index.php?occid=13175520&clid=0	Crude	MeOH	2 x 72h maceration
0.466181	0.0820034	000849	Plantae	Lamiales	Lamiaceae	Hyptis verticillata Jacq.	Aerial Parts: Leaves	RL-031	21190		Crude	MeOH	2 x 72h maceration
0.128641	0	000853	Plantae	Asparagales	Amaryllidaceae	Hymenocallis crassifolia Herb.	Flowers	RL-068	20926; 20929	https://sernecportal.org/portal/collections/individual/index.php?occid=13175356&clid=0	Crude	MeOH	2 x 72h maceration
0	0.115757	000854	Plantae	Solanales	Convolvulaceae	Ipomoea cordatotriloba Dennst.	Whole Plant	CQ-0512	20915; 20916	https://sernecportal.org/portal/collections/individual/index.php?occid=13175000&clid=0	Crude	DH2O	20 min. decoction
0	0.18275	000855	Plantae	Asterales	Asteraceae	Erechtites hieracifolia (L.) Raf. i	Whole Plant	RL-052	21171; 21064	https://sernecportal.org/portal/collections/individual/index.php?occid=13175397&clid=0	Crude	DH2O	20 min. decoction
0.0559078	0.100205	000856	Plantae	Aquifoliales	Aquifoliaceae	Ilex glabra (L.) A. Gray	Aerial Parts: Flowers, Leaves	RL-056	21056; 21023	https://sernecportal.org/portal/collections/individual/index.php?occid=13177430&clid=0	Crude	dH2O	20 min. decoction
0	0.0895395	000857	Plantae	Poales	Cyperaceae	Schoenoplectus tabernaemontani (C.C. Gmel.) Palla	Aerial Parts: Flowers, Leaves	CQ-0523	20882; 20833	https://sernecportal.org/portal/collections/individual/index.php?occid=13179345&clid=0	Crude	dH2O	20 min. decoction
0	0.0422696	000859	Plantae	Ericales	Primulaceae	Ardisia crenata Sims	Aerial Parts: Fruits	RL-066	20923; 21014	https://sernecportal.org/portal/collections/individual/index.php?occid=13174964&clid=0	Crude	DH2O	20 min. decoction
0.0626821	0.0981543	000860	Plantae	Polypodiales	Nephrolepidaceae	Nephrolepis cordifolia (L.) C. Presl	Roots (Tuber)	CQ-0529	21031; 20982	https://sernecportal.org/portal/collections/individual/index.php?occid=13176159&clid=0	Crude	dH2O	20 min. decoction
0.0575071	0.0945653	000861	Plantae	Brassicales	Brassicaceae	Raphanus raphanistrum L.	Whole Plant	RL-070	21043; 21008	https://sernecportal.org/portal/collections/individual/index.php?occid=13177104&clid=0	Crude	dH2O	20 min. decoction
0.115368	0.120713	000862	Plantae	Rosales	Rosaceae	Rubus trivialis Michx.	Aerial Parts: Flowers, Leaves, Roots, Stems	CQ-0524	20891; 20890	https://sernecportal.org/portal/collections/individual/index.php?occid=13175878&clid=0	Crude	dH2O	20 min. decoction
0.359676	0.0390224	000863	Plantae	Malpighiales	Hypericaceae	Hypericum punctatum Lam.	Whole Plant: Flowers, Leaves, Roots, Stems	CQ-0495	20948; 20949	https://sernecportal.org/portal/collections/individual/index.php?occid=13179153&clid=0	Crude	dH2O	20 min. decoction
0	0.0410733	000864	Plantae	Sphagnales	Sphagnaceae	Sphagnum sp.	Whole plant	RL-045			Crude	dH2O	20 min. decoction
0.0829935	0	000865	Plantae	Fagales	Myricaceae	Morella cerifera (L.) Small	Woody Stems	RL-048	21165; 21169	https://sernecportal.org/portal/collections/individual/index.php?occid=13175573&clid=0	Crude	dH2O	20 min. decoction
0	0.0414151	000866	Plantae	Lamiales	Bignoniaceae	Pyrostegia venusta (Ker Gawl.) Miers	Aerial Parts: Leaves, Stems	CQ-0480	20999	https://sernecportal.org/portal/collections/individual/index.php?occid=13175485&clid=0	Crude	dH2O	20 min. decoction
0	0.0511564	000867	Plantae	Poales	Poaceae	Andropogon virginicus L.		RL-005	21074; 21086	https://sernecportal.org/portal/collections/individual/index.php?occid=13177470&clid=0	Crude	dH2O	20 min. decoction
0	0.0513273	000868	Plantae	Solanales	Solanaceae	Solanum viarum Dunal	Aerial Parts: Leaves	DC-002	21141; 21143	https://sernecportal.org/portal/collections/individual/index.php?occid=13175079&clid=0	Crude	MeOH	2 x 72h maceration
0	0.0573089	000869	Plantae	Polypodiales	Thelypteridaceae	Thelypteris kunthii (Desv.) C.V. Morton	Tuber	CQ-0521	20887; 20888	https://sernecportal.org/portal/collections/individual/index.php?occid=13177019&clid=0	Crude	dH2O	20 min. decoction
0.00329004	0.148912	000870	Plantae	Ericales	Ericaceae	Vaccinium tenellum Aiton	Aerial Parts: Flowers, Leaves	CQ-0500	20952; 20953	https://sernecportal.org/portal/collections/individual/index.php?occid=13178918&clid=0	Crude	dH2O	20 min. decoction
0	0.0159508	000871	Plantae	Dipsacales	Viburnaceae	Sambucus canadensis L.	Aerial Parts: Leaves	DC-003	21071; 21127; 21072	https://sernecportal.org/portal/collections/individual/index.php?occid=13176085&clid=0	Crude	dH2O	20 min. decoction
0	0.0154381	000872	Plantae	Asparagales	Asparagaceae	Yucca filamentosa L.	Aerial Parts	RL-039	21177; 21177	https://sernecportal.org/portal/collections/individual/index.php?occid=13178374&clid=0	Crude	dH2O	20 min. decoction
0	0	000874	Plantae	Gentianales	Apocynaceae	Morrenia odorata (Hook. & Arn.) Lindl.	Aerial Parts: Fruits	RL-051	21172; 20969	https://sernecportal.org/portal/collections/individual/index.php?occid=13175540&clid=0	Crude	dH2O	20 min. decoction
0.113026	0.208836	000875	Plantae	Saxifragales	Haloragaceae	Myriophyllum aquaticum (Vell.) Verdc.	Whole plant(leaves, roots, stems)	RL-026	21214; 21213	https://sernecportal.org/portal/collections/individual/index.php?occid=13177950&clid=0	Crude	dH2O	20 min. decoction
0.253059	0.0721773	000876	Plantae	Ericales	Ericaceae	Lyonia lucida (Lam.) K. Koch	Aerial Parts: Flowers, Leaves	RL-017	21067; 21068	https://sernecportal.org/portal/collections/individual/index.php?occid=13177870&clid=0	Crude	dH2O	20 min. decoction
0.204759	-0.00181969	000877	Plantae	Aquifoliales	Aquifoliaceae	Ilex glabra (L.) A. Gray	Woody Parts Flowers Leaves	RL-033	21191; 21144	https://sernecportal.org/portal/collections/individual/index.php?occid=13176076&clid=0	Crude	dH2O	20 min. decoction
0.137885	0.0473119	000878	Plantae	Rosales	Rosaceae	Eriobotrya japonica (Thunb.) Lindl.	Aerial Parts: Fruits	CQ-0510	20912; 20965	https://sernecportal.org/portal/collections/individual/index.php?occid=13175983&clid=0	Crude	dH2O	20 min. decoction
0.167438	0.0422696	000879	Plantae	Commelinales	Pontederiaceae	Pontederia cordata L.	Aerial Parts: Leaves, Stems	CQ-0505	20960; 20961	https://sernecportal.org/portal/collections/individual/index.php?occid=13178605&clid=0	Crude	dH2O	20 min. decoction
0	0.0284266	000880	Plantae	Commelinales	Commelinaceae	Commelina diffusa Burm. f.	Whole Plant	RL-019	21232; 2131	https://sernecportal.org/portal/collections/individual/index.php?occid=13176004&clid=0	Crude	dH2O	20 min. decoction
0.113826	0	000881	Plantae	Asterales	Asteraceae	Bidens pilosa L.	Aerial Parts	RL-003	21123; 21075	https://sernecportal.org/portal/collections/individual/index.php?occid=13177538&clid=0	Crude	dH2O	20 min. decoction
0.128391	-0.00438646	000882	Plantae	Nymphaeales	Nymphaeaceae	Nuphar lutea (L.) Sm.	Roots	CQ-0478	21121; 21126	https://sernecportal.org/portal/collections/individual/index.php?occid=13177960&clid=0	Crude	dH2O	20 min. decoction
0	-0.00301925	000883	Plantae	Poales	Typhaceae	Typha latifolia L.	Whole Plant	JR-019	21324; 21128	https://sernecportal.org/portal/collections/individual/index.php?occid=13177954&clid=0	Crude	dH2O	20 min. decoction
0	0.0043295	000884	Plantae	Caryophyllales	Polygonaceae	Persicaria punctata (Elliott) Small	Whole Plant	RL-020	21211; 21225	https://sernecportal.org/portal/collections/individual/index.php?occid=13176193&clid=0	Crude	dH2O	20 min. decoction
0	0	000885	Plantae	Fagales	Fagaceae	Quercus cerris L.	Aerial Parts: Stems	CQ-0228	20290	https://sernecportal.org/portal/collections/individual/index.php?occid=8024824&clid=0	Crude	dH2O	20 min. decoction
0.45342	0.00774752	000886	Plantae	Asterales	Asteraceae	Mikania scandens (L.) Willd.	Aerial Parts	RL-062	21013; 21029	https://sernecportal.org/portal/collections/individual/index.php?occid=13177610&clid=0	Crude	dH2O	20 min. decoction
0.0705938	0	000887	Plantae	Poales	Typhaceae	Typha domingensis Pers.	Aerial Parts: Leaves	CQ-0526	20892; 20893	https://sernecportal.org/portal/collections/individual/index.php?occid=13175697&clid=0	Crude	dH2O	20 min. decoction
0.188617	0.262142	000888	Plantae	Polypodiales	Thelypteridaceae	Thelypteris kunthii (Desv.) C.V. Morton	Aerial Parts: Leaves (Fronds)	CQ-0521	20887; 20888	https://sernecportal.org/portal/collections/individual/index.php?occid=13177019&clid=0	Crude	dH2O	20 min. decoction
0	0.0949071	000889	Plantae	Commelinales	Pontederiaceae	Pontederia cordata L.		CQ-0505	20960; 20961	https://sernecportal.org/portal/collections/individual/index.php?occid=13178605&clid=0	Crude	MeOH	2 x 72h maceration
0	0.0696138	000890	Plantae	Poales	Bromeliaceae	Tillandsia setacea Sw.	Whole Plant	RL-063	21052; 21053	https://sernecportal.org/portal/collections/individual/index.php?occid=13176616&clid=0	Crude	dH2O	20 min. decoction
0.066669	0.216543	000891	Plantae	Fagales	Fagaceae	Quercus virginiana Mill.	Bark	JR-002	21092; 21083	https://sernecportal.org/portal/collections/individual/index.php?occid=13175580&clid=0	Crude	dH2O	20 min. decoction
0.246627	0.0196955	000892	Plantae	Caryophyllales	Polygonaceae	Rumex hastatulus Baldwin	Whole Plant	CQ-0514	20910; 20911	https://sernecportal.org/portal/collections/individual/index.php?occid=13179584&clid=0	Crude	dH2O	20 min. decoction
0.356455	0.0492765	000893	Plantae	Fagales	Fagaceae	Quercus cerris L.		CQ-0228	20290	https://sernecportal.org/portal/collections/individual/index.php?occid=8024824&clid=0	Crude	dH2O	20 min. decoction
0.188355	0.198302	000894	Plantae	Sapindales	Anacardiaceae	Schinus terebinthifolia Raddi		RL-034	21222; 21204	https://sernecportal.org/portal/collections/individual/index.php?occid=13178919&clid=0	Crude	MeOH	2 x 72h maceration
0	0	000895	Plantae	Solanales	Solanaceae	Solanum viarum Dunal	Aerial Parts: Leaves	DC-002	21141; 21143	https://sernecportal.org/portal/collections/individual/index.php?occid=13175079&clid=0	Crude	dH2O	20 min. decoction
0.00260102	0.069272	000896	Plantae	Sapindales	Anacardiaceae	Schinus terebinthifolia Raddi	Aerial Parts: Leaves	RL-061	21062; 21061	https://sernecportal.org/portal/collections/individual/index.php?occid=13177875&clid=0	Crude	dH2O	20 min. decoction
0	0.127207	000897	Plantae	Malpighiales	Salicaceae	Salix nigra Marshall	Aerial Parts: Leaves	JR-017	21184; 21185	https://sernecportal.org/portal/collections/individual/index.php?occid=13175251&clid=0	Crude	dH2O	20 min. decoction
0.207147	0	000898	Plantae	Rosales	Rosaceae	Eriobotrya japonica (Thunb.) Lindl.	Aerial Parts: Leaves	CQ-0510	20912; 20965	https://sernecportal.org/portal/collections/individual/index.php?occid=13175983&clid=0	Crude	dH2O	20 min. decoction
0.15277	0	000899	Plantae	Lamiales	Bignoniaceae	Pyrostegia venusta (Ker Gawl.) Miers	Aerial Parts: Flowers	CQ-0480	20999	https://sernecportal.org/portal/collections/individual/index.php?occid=13175485&clid=0	Crude	MeOH	2 x 72h maceration
0.864062	0	000900	Plantae	Ericales	Ericaceae	Lyonia lucida (Lam.) K. Koch	Woody Stems	CQ-0501	20954; 20955	https://sernecportal.org/portal/collections/individual/index.php?occid=13176842&clid=0	Crude	MeOH	2 x 72h maceration
0	0.176475	000901	Plantae	Caryophyllales	Cactaceae	Opuntia humifusa (Raf.) Raf.	Aerial Parts: Leaves	JR-020	20967; 20970	https://sernecportal.org/portal/collections/individual/index.php?occid=13175776&clid=0	Crude	MeOH	2 x 72h maceration
0.827427	0.000783699	000902	Plantae	Fagales	Myricaceae	Morella cerifera (L.) Small	Branches, Stems	CQ-0499	20950; 20951	https://sernecportal.org/portal/collections/individual/index.php?occid=13176244&clid=0	Crude	MeOH	2 x 72h maceration
0.561332	0.130094	000903	Plantae	Malpighiales	Salicaceae	Salix eriocephala Michx.	Aerial Parts: Leaves, Stems	RL-082	21134; 21154	https://sernecportal.org/portal/collections/individual/index.php?occid=13177878&clid=0	Crude	MeOH	2 x 72h maceration
0.567597	0.180536	000904	Plantae	Malvales	Malvaceae	Urena lobata L.	Aerial Parts	RL-004	21100; 21098	https://sernecportal.org/portal/collections/individual/index.php?occid=13179392&clid=0	Crude	MeOH	2 x 72h maceration
0.0174441	0.0892183	000905	Plantae	Malvales	Malvaceae	Urena lobata L.	Aerial Parts	RL-004	21100; 21098	https://sernecportal.org/portal/collections/individual/index.php?occid=13179392&clid=0	Crude	dH2O	20 min. decoction
0	0	000906	Plantae	Asparagales	Iridaceae	Iris virginica L.	Aerial Parts: Leaves	CQ-0520	20881; 20889	https://sernecportal.org/portal/collections/individual/index.php?occid=13175310&clid=0	Crude	MeOH	2 x 72h maceration
0.785783	0	000907	Plantae	Rosales	Rosaceae	Rubus trivialis Michx.	Aerial Parts: Stems	JR-012	21215; 21216	https://sernecportal.org/portal/collections/individual/index.php?occid=13175512&clid=0	Crude	MeOH	2 x 72h maceration
0	0.0364776	000908	Plantae	Fagales	Fagaceae	Quercus sp.	Bark	JR-010			Crude	MeOH	2 x 72h maceration
0.820273	0.05721	000909	Plantae	Laurales	Lauraceae	Cinnamomum camphora (L.) J. Presl	Aerial Parts: Stems	CQ-0527	20974; 20976	https://sernecportal.org/portal/collections/individual/index.php?occid=13177015&clid=0	Crude	MeOH	2 x 72h maceration
0.831643	0	000910	Plantae	Malpighiales	Hypericaceae	Hypericum piriai Arechav.	Aerial Parts: Flowers, Leaves, Stems	CQ-0503	20956; 20957	https://sernecportal.org/portal/collections/individual/index.php?occid=13177623&clid=0	Crude	MeOH	2 x 72h maceration
0.614368	0	000911	Plantae	Fagales	Fagaceae	Quercus virginiana Mill.	Woody Parts	RL-078	21149; 2150	https://sernecportal.org/portal/collections/individual/index.php?occid=13176112&clid=0	Crude	MeOH	2 x 72h maceration
0.175998	0	000912	Plantae	Asterales	Asteraceae	Youngia japonica (L.) DC.	Whole Plant: Flowers, Leaves, Roots, Stems	CQ-0528	20981; 20975	https://sernecportal.org/portal/collections/individual/index.php?occid=13174987&clid=0	Crude	MeOH	2 x 72h maceration
0.0426562	0.274353	000913	Plantae	Fagales	Fagaceae	Quercus virginiana Mill.	Aerial Parts: Woody Parts	RL-078	21149; 2150	https://sernecportal.org/portal/collections/individual/index.php?occid=13176112&clid=0	Crude	dH2O	20 min. decoction
0.0917326	0.405606	000914	Plantae	Laurales	Lauraceae	Cinnamomum camphora (L.) J. Presl	Woody Stems	CQ-0527	20974; 20976	https://sernecportal.org/portal/collections/individual/index.php?occid=13177015&clid=0	Crude	dH2O	20 min. decoction
0	0.112981	000915	Plantae	Asparagales	Iridaceae	Iris virginica L.	Aerial Parts: Leaves	CQ-0520	20881; 20889	https://sernecportal.org/portal/collections/individual/index.php?occid=13175310&clid=0	Crude	dH2O	20 min. decoction
0.144899	0.326991	000916	Plantae	Malpighiales	Hypericaceae	Hypericum piriai Arechav.	Aerial Parts: Flowers, Leaves, Stems	CQ-0503	20956; 20957	https://sernecportal.org/portal/collections/individual/index.php?occid=13177623&clid=0	Crude	dH2O	20 min. decoction
0.116362	0.252136	000917	Plantae	Asterales	Asteraceae	Youngia japonica (L.) DC.	Whole Plant	CQ-0528	20981; 20975	https://sernecportal.org/portal/collections/individual/index.php?occid=13174987&clid=0	Crude	dH2O	20 min. decoction
0	0.193517	000918	Plantae	Fagales	Fagaceae	Quercus sp.	Bark	JR-010			Crude	dH2O	20 min. decoction
0.972703	0.242519	000919	Plantae	Ericales	Sapotaceae	Sideroxylon celastrinum (Kunth) T.D. Penn.	Aerial Parts: Stems	RL-006	21090; 21084	https://sernecportal.org/portal/collections/individual/index.php?occid=13175999&clid=0	Crude	MeOH	2 x 72h maceration
0	0.0702974	000920	Plantae	Malpighiales	Salicaceae	Salix eriocephala Michx.	Aerial Parts: Leaves, Stems	RL-082	21134; 21154	https://sernecportal.org/portal/collections/individual/index.php?occid=13177878&clid=0	Crude	dH2O	20 min. decoction
0.90405	0.0982474	000921	Plantae	Ericales	Ericaceae	Vaccinium tenellum Aiton	Woody Stems	CQ-0500	20952; 20953	https://sernecportal.org/portal/collections/individual/index.php?occid=13178918&clid=0	Crude	MeOH	2 x 72h maceration
0.748167	0.0171265	000922	Plantae	Malpighiales	Salicaceae	Salix nigra Marshall	Aerial Parts: Flowers, Fruits, Leaves	JR-018	21024; 21066	https://sernecportal.org/portal/collections/individual/index.php?occid=13177223&clid=0	Crude	MeOH	2 x 72h maceration
0.380869	0.0206588	000923	Plantae	Malpighiales	Salicaceae	Salix eriocephala Michx.	Bark	RL-082	21134; 21154	https://sernecportal.org/portal/collections/individual/index.php?occid=13177878&clid=0	Crude	MeOH	2 x 72h maceration
0	0	000925	Plantae	Poales	Cyperaceae	Schoenoplectus tabernaemontani (C.C. Gmel.) Palla	Roots	CQ-0523	20882; 20833	https://sernecportal.org/portal/collections/individual/index.php?occid=13179345&clid=0	Crude	MeOH	2 x 72h maceration
0.715563	0	000926	Plantae	Lamiales	Lamiaceae	Hyptis verticillata Jacq.	Aerial Parts: Stems	RL-031	21190		Crude	MeOH	2 x 72h maceration
0.668882	0.0616985	000927	Plantae	Fabales	Fabaceae	Albizia julibrissin Durazz.	Aerial Parts: Stems	RL-073	21011; 21042	https://sernecportal.org/portal/collections/individual/index.php?occid=13175874&clid=0	Crude	MeOH	2 x 72h maceration
0.123796	0.0219433	000928	Plantae	Asparagales	Asparagaceae	Yucca filamentosa L.	Roots	RL-039	21177; 21177	https://sernecportal.org/portal/collections/individual/index.php?occid=13178374&clid=0	Crude	MeOH	2 x 72h maceration
0.986832	0.245939	000929	Plantae	Poales	Typhaceae	Typha domingensis Pers.	Roots	CQ-0526	20892; 20893	https://sernecportal.org/portal/collections/individual/index.php?occid=13175697&clid=0	Crude	MeOH	2 x 72h maceration
0.111257	0	000930	Plantae	Sphagnales	Sphagnaceae	Sphagnum sp.	Whole plant	RL-045			Crude	MeOH	2 x 72h maceration
0	0.0631195	000931	Plantae	Asparagales	Asparagaceae	Yucca filamentosa L.	Roots	RL-039	21177; 21177	https://sernecportal.org/portal/collections/individual/index.php?occid=13178374&clid=0	Crude	dH2O	20 min. decoction
0.525321	0	000932	Plantae	Lamiales	Lamiaceae	Hyptis verticillata Jacq.	Aerial Parts: Stems	RL-031	21190		Crude	dH2O	20 min. decoction
0.185236	0	000933	Plantae	Alismatales	Araceae	Alocasia macrorrhizos (L.) G. Don	Roots	JR-015	20895; 20894	https://sernecportal.org/portal/collections/individual/index.php?occid=13179018&clid=0	Crude	dH2O	20 min. decoction
0.4978	0	000934	Plantae	Laurales	Lauraceae	Nectandra coriacea (Sw.) Griseb.	Bark	RL-008	21087; 21320	https://sernecportal.org/portal/collections/individual/index.php?occid=13175200&clid=0	Crude	MeOH	2 x 72h maceration
0	0.118766	000935	Plantae	Dipsacales	Viburnaceae	Sambucus canadensis L.	Aerial Parts: Leaves	DC-003	21071; 21127; 21072	https://sernecportal.org/portal/collections/individual/index.php?occid=13176085&clid=0	Crude	MeOH	2 x 72h maceration
0.913095	0	000936	Plantae	Piperales	Saururaceae	Saururus cernuus L.	Whole Plant	RL-025	21207; 21206	https://sernecportal.org/portal/collections/individual/index.php?occid=13175812&clid=0	Crude	MeOH	2 x 72h maceration
0.869941	0.0174551	000937	Plantae	Fabales	Fabaceae	Indigofera hirsuta L.	Whole Plant	CQ-0515	20908; 20909	https://sernecportal.org/portal/collections/individual/index.php?occid=13177463&clid=0	Crude	MeOH	2 x 72h maceration
0.972744	0	000938	Plantae	Gentianales	Apocynaceae	Asclepias curassavica L.	Whole Plant	CQ-0484	21112; 20986	https://sernecportal.org/portal/collections/individual/index.php?occid=13175917&clid=0	Crude	MeOH	2 x 72h maceration
0	0	000939	Plantae	Lamiales	Plantaginaceae	Plantago virginica L.	Whole Plant	CQ-0519	20901; 20902	https://sernecportal.org/portal/collections/individual/index.php?occid=13177732&clid=0	Crude	MeOH	2 x 72h maceration
0.772979	0	000940	Plantae	Dipsacales	Viburnaceae	Sambucus canadensis L.	Roots	DC-003	21071; 21127; 21072	https://sernecportal.org/portal/collections/individual/index.php?occid=13176085&clid=0	Crude	MeOH	2 x 72h maceration
0.911927	0	000941	Plantae	Caryophyllales	Droseraceae	Drosera intermedia Hayne	Aerial Parts: Stems, Woody Parts	CQ-0496	20940; 20941	https://sernecportal.org/portal/collections/individual/index.php?occid=13176523&clid=0	Crude	MeOH	2 x 72h maceration
0.147596	0.0646908	000942	Plantae	Sapindales	Rutaceae	Citrus × aurantium L.	Woody Parts	RL-086	21135; 21140	https://sernecportal.org/portal/collections/individual/index.php?occid=13177721&clid=0	Crude	MeOH	2 x 72h maceration
0	0.133533	000943	Plantae	Sapindales	Rutaceae	Citrus × aurantium L.	Woody Parts	RL-086	21135; 21140	https://sernecportal.org/portal/collections/individual/index.php?occid=13177721&clid=0	Crude	dH2O	20 min. decoction
0	0.173351	000944	Plantae	Myrtales	Onagraceae	Ludwigia linearis Walter	Woody Parts, Woody Stems	CQ-0486	21115; 21116	https://sernecportal.org/portal/collections/individual/index.php?occid=13176075&clid=0	Crude	dH2O	20 min. decoction
0.98756	0	000945	Plantae	Ericales	Ericaceae	Vaccinium stamineum L.	Aerial Parts	RL-069	20927; 20928	https://sernecportal.org/portal/collections/individual/index.php?occid=13175904&clid=0	Crude	MeOH	2 x 72h maceration
0.673971	0	000946	Plantae	Fagales	Fagaceae	Quercus laurifolia Michx.	Woody Parts	RL-087	21137; 21136	https://sernecportal.org/portal/collections/individual/index.php?occid=13175675&clid=0	Crude	MeOH	2 x 72h maceration
0.150286	0	000948	Plantae	Poales	Bromeliaceae	Tillandsia fasciculata Sw.	Aerial Parts: Flowers	RL-076	20877; 20885	https://sernecportal.org/portal/collections/individual/index.php?occid=9220445&clid=0	Crude	MeOH	2 x 72h maceration
0.0758514	0.0591337	000949	Plantae	Poales	Poaceae	Ctenium aromaticum (Walter) Alph.Wood	Leaves, Roots	CQ-0494	20936; 20937	https://sernecportal.org/portal/collections/individual/index.php?occid=13177147&clid=0	Crude	MeOH	2 x 72h maceration
0	0	000950	Plantae	Cucurbitales	Cucurbitaceae	Momordica sp.	Woody Parts, Woody Stems	RL-053	21166; 21167	https://sernecportal.org/portal/collections/individual/index.php?occid=13176219&clid=0	Crude	MeOH	2 x 72h maceration
0.884486	0	000951	Plantae	Ericales	Ericaceae	Lyonia lucida (Lam.) K. Koch	Woody Parts	RL-017	21067; 21068	https://sernecportal.org/portal/collections/individual/index.php?occid=13177870&clid=0	Crude	MeOH	2 x 72h maceration
0.973253	0	000952	Plantae	Gentianales	Apocynaceae	Asclepias curassavica L.	Whole Plant	CQ-0483	21110; 21111	https://sernecportal.org/portal/collections/individual/index.php?occid=13176905&clid=0	Crude	MeOH	2 x 72h maceration
0.41264	0	000954	Plantae	Ericales	Primulaceae	Ardisia crenata Sims	Aerial Parts: Leaves	RL-066	20923; 21014	https://sernecportal.org/portal/collections/individual/index.php?occid=13174964&clid=0	Crude	MeOH	2 x 72h maceration
0	0.316566	001006	Plantae	Ericales	Primulaceae	Ardisia crenata Sims	Aerial Parts: Leaves	RL-066	20923; 21014	https://sernecportal.org/portal/collections/individual/index.php?occid=13174964&clid=0	Crude	dH2O	20 min. decoction
0.771274	0	001007	Plantae	Gentianales	Apocynaceae	Asclepias curassavica L.	Whole Plant: Flowers, Leaves, Roots, Stems	CQ-0483	21110; 21111	https://sernecportal.org/portal/collections/individual/index.php?occid=13176905&clid=0	Crude	dH2O	20 min. decoction
0.259593	0.188048	001008	Plantae	Ericales	Ericaceae	Lyonia lucida (Lam.) K. Koch	Woody Parts, Woody Stems	RL-017	21067; 21068	https://sernecportal.org/portal/collections/individual/index.php?occid=13177870&clid=0	Crude	dH2O	20 min. decoction
0.0974102	0.314515	001009	Plantae	Poales	Poaceae	Ctenium aromaticum (Walter) Alph.Wood	Whole Plant: Leaves, Roots	CQ-0494	20936; 20937	https://sernecportal.org/portal/collections/individual/index.php?occid=13177147&clid=0	Crude	dH2O	20 min. decoction
0	0.161046	001010	Plantae	Dipsacales	Viburnaceae	Sambucus nigra L.	Woody Parts	DC-003	21071; 21127; 21072	https://sernecportal.org/portal/collections/individual/index.php?occid=13176085&clid=0	Crude	dH2O	20 min. decoction
0.061117	0.0638031	001011	Plantae	Ericales	Ericaceae	Vaccinium stamineum L.	Aerial Parts	RL-069	20927; 20928	https://sernecportal.org/portal/collections/individual/index.php?occid=13175904&clid=0	Crude	dH2O	20 min. decoction
0.247187	0.0383388	001012	Plantae	Fabales	Fabaceae	Indigofera hirsuta L.	Whole Plant: Fruits, Leaves, Roots, Stems	CQ-0515	20908; 20909	https://sernecportal.org/portal/collections/individual/index.php?occid=13177463&clid=0	Crude	dH2O	20 min. decoction
0.161132	0	001013	Plantae	Lamiales	Plantaginaceae	Plantago virginica L.	Whole Plant: Flowers, Leaves, Roots, Stems	CQ-0519	20901; 20902	https://sernecportal.org/portal/collections/individual/index.php?occid=13177732&clid=0	Crude	dH2O	20 min. decoction
0	0.057138	001014	Plantae	Dipsacales	Viburnaceae	Sambucus nigra L.	Roots	DC-003	21071; 21127; 21072	https://sernecportal.org/portal/collections/individual/index.php?occid=13176085&clid=0	Crude	dH2O	20 min. decoction
0.763437	0	001015	Plantae	Gentianales	Apocynaceae	Asclepias curassavica L.	Whole Plant (with roots)	CQ-0484	21112; 20986	https://sernecportal.org/portal/collections/individual/index.php?occid=13175917&clid=0	Crude	dH2O	20 min. decoction
0.553983	0.00363938	001016	Plantae	Fagales	Fagaceae	Quercus laurifolia Michx.	Woody Parts	RL-087	21137; 21136	https://sernecportal.org/portal/collections/individual/index.php?occid=13175675&clid=0	Crude	dH2O	20 min. decoction
0	0.310584	001018	Plantae	Dipsacales	Viburnaceae	Sambucus canadensis L.	Aerial Parts: Leaves	DC-003	21071; 21127; 21072	https://sernecportal.org/portal/collections/individual/index.php?occid=13176085&clid=0	Crude	dH2O	20 min. decoction
0.718887	0	001019	Plantae	Liliales	Smilacaceae	Smilax auriculata Walter	Aerial Parts	RL-007	21230; 21201	https://sernecportal.org/portal/collections/individual/index.php?occid=13176397&clid=0	Crude	MeOH	2 x 72h maceration
0.151901	0	001020	Plantae	Asparagales	Iridaceae	Iris virginica L.	Roots	CQ-0520	20881; 20889	https://sernecportal.org/portal/collections/individual/index.php?occid=13175310&clid=0	Crude	MeOH	2 x 72h maceration
0	0.0420348	001021	Plantae	Caryophyllales	Phytolaccaceae	Phytolacca americana L.	Aerial Parts: Leaves, Stems	JR-016	21146; 21145	https://sernecportal.org/portal/collections/individual/index.php?occid=13176214&clid=0	Crude	MeOH	2 x 72h maceration
0	0	001022	Plantae	Poales	Poaceae	Andropogon virginicus L.	Leaves, Roots	CQ-0493	20938; 20946	https://sernecportal.org/portal/collections/individual/index.php?occid=13177409&clid=0	Crude	MeOH	2 x 72h maceration
0.907095	0.0245084	001023	Plantae	Malpighiales	Salicaceae	Salix nigra Marshall	Branches	JR-018	21024; 21066	https://sernecportal.org/portal/collections/individual/index.php?occid=13177223&clid=0	Crude	MeOH	2 x 72h maceration
0.822292	0	001024	Plantae	Laurales	Lauraceae	Cinnamomum camphora (L.) J. Presl	Bark	CQ-0527	20974; 20976	https://sernecportal.org/portal/collections/individual/index.php?occid=13177015&clid=0	Crude	MeOH	2 x 72h maceration
0.291441	0	001025	Plantae	Caryophyllales	Amaranthaceae	Amaranthus spinosus L.	Aerial Parts: Flowers, Frtuis, Seeds, Stems	RL-054	21065; 21173	https://sernecportal.org/portal/collections/individual/index.php?occid=13175924&clid=0	Crude	MeOH	2 x 72h maceration
0	0	001026	Plantae	Malvales	Malvaceae	Sida spinosa L.	Branches, Woody Parts	RL-074	21009; 21010	https://sernecportal.org/portal/collections/individual/index.php?occid=13175110&clid=0	Crude	MeOH	2 x 72h maceration
0.559895	0	001027	Plantae	Rosales	Ulmaceae	Ulmus americana L.	Aerial Parts: Stems	RL-060	21059; 21060	https://sernecportal.org/portal/collections/individual/index.php?occid=13175421&clid=0	Crude	MeOH	2 x 72h maceration
0.211644	0	001028	Plantae	Malpighiales	Salicaceae	Salix nigra Marshall	Woody Stems	JR-009	21212; 21210	https://sernecportal.org/portal/collections/individual/index.php?occid=13176093&clid=0	Crude	MeOH	2 x 72h maceration
0.0199915	0.112681	001029	Plantae	Malvales	Malvaceae	Sida spinosa L.	Branches, Woody Parts	RL-074	21009; 21010	https://sernecportal.org/portal/collections/individual/index.php?occid=13175110&clid=0	Crude	dH2O	20 min. decoction
0	0.128746	001030	Plantae	Malpighiales	Salicaceae	Salix nigra Marshall	Woody Stems	JR-009	21212; 21210	https://sernecportal.org/portal/collections/individual/index.php?occid=13176093&clid=0	Crude	dH2O	20 min. decoction
0.114295	0.0525236	001031	Plantae	Malpighiales	Salicaceae	Salix nigra Marshall	Branches	JR-018	21024; 21066	https://sernecportal.org/portal/collections/individual/index.php?occid=13177223&clid=0	Crude	dH2O	20 min. decoction
0.171459	0.0472257	001032	Plantae	Rosales	Ulmaceae	Ulmus americana L.	Aerial Parts: Stems	RL-060	21059; 21060	https://sernecportal.org/portal/collections/individual/index.php?occid=13175421&clid=0	Crude	dH2O	20 min. decoction
0	0.00381679	001033	Plantae	Alismatales	Araceae	Alocasia macrorrhizos (L.) G. Don	Aerial Parts	JR-015	20895; 20894	https://sernecportal.org/portal/collections/individual/index.php?occid=13179018&clid=0	Crude	dH2O	20 min. decoction
0	0	001034	Plantae	Alismatales	Araceae	Alocasia macrorrhizos (L.) G. Don	Aerial Parts	JR-015	20895; 20894	https://sernecportal.org/portal/collections/individual/index.php?occid=13179018&clid=0	Crude	MeOH	2 x 72h maceration
0	0	001035	Plantae	Lamiales	Lamiaceae	Mentha spicata L.	Aerial Parts: Flowers, Leaves, Stems	MC-004			Crude	MeOH	2 x 72h maceration
0	0.0209069	001036	Plantae	Poales	Poaceae	Andropogon virginicus L.	Whole Plant: Leaves, Roots	CQ-0493	20938; 20946	https://sernecportal.org/portal/collections/individual/index.php?occid=13177409&clid=0	Crude	dH2O	20 min. decoction
0	0.0166344	001037	Plantae	Rosales	Ulmaceae	Ulmus americana L.	Aerial Parts: Stems	RL-060			Crude	dH2O	20 min. decoction
0.15173	0.0619232	001038	Plantae	Poales	Typhaceae	Typha domingensis Pers.	Roots	CQ-0526	20892; 20893	https://sernecportal.org/portal/collections/individual/index.php?occid=13175697&clid=0	Crude	dH2O	20 min. decoction
0.253824	0.0337245	001039	Plantae	Caryophyllales	Amaranthaceae	Amaranthus spinosus L.	Aerial Parts: Flowers, Fruits, Seeds, Stems	RL-054	21065; 21173	https://sernecportal.org/portal/collections/individual/index.php?occid=13175924&clid=0	Crude	dH2O	20 min. decoction
0	0	001040	Plantae	Cucurbitales	Cucurbitaceae	Momordica charantia L.	Aerial Parts: Fruits	APW-002	21962	https://sernecportal.org/portal/collections/individual/index.php?occid=15825474&clid=0	Crude	MeOH	2 x 72h maceration
0.328102	0.0708891	001041	Plantae	Malvales	Malvaceae	Urena lobata L.	Woody Parts	RL-004	21100; 21098	https://sernecportal.org/portal/collections/individual/index.php?occid=13179392&clid=0	Crude	MeOH	2 x 72h maceration
0	0	001042	Plantae	Fabales	Polygalaceae	Polygala nana DC.	Whole Plant: Leaves, Roots, Stems	CQ-0509	20933	https://sernecportal.org/portal/collections/individual/index.php?occid=13178912&clid=0	Crude	MeOH	2 x 72h maceration
0.173412	0	001043	Plantae	Laurales	Lauraceae	Cinnamomum camphora (L.) J. Presl	Bark	CQ-0527	20974; 20976	https://sernecportal.org/portal/collections/individual/index.php?occid=13177015&clid=0	Crude	dH2O	20 min. decoction
0.211659	0	001044	Plantae	Lamiales	Lamiaceae	Mentha spicata L.	Aerial Parts: Flowers, Leaves, Stems	CQ-0224	20287	https://sernecportal.org/portal/collections/individual/index.php?occid=8022161&clid=0	Crude	dH2O	20 min. decoction
0.193941	0.0984961	001045	Plantae	Caryophyllales	Phytolaccaceae	Phytolacca americana L.	Aerial Parts: Leaves, Stems	JR-016	21146; 21145	https://sernecportal.org/portal/collections/individual/index.php?occid=13176214&clid=0	Crude	dH2O	20 min. decoction
0	0.14481	001046	Plantae	Liliales	Smilacaceae	Smilax auriculata Walter	Aerial Parts: Leaves, Stems	RL-007	21230; 21201	https://sernecportal.org/portal/collections/individual/index.php?occid=13176397&clid=0	Crude	dH2O	20 min. decoction
0	0.110801	001047	Plantae	Laurales	Lauraceae	Nectandra coriacea (Sw.) Griseb.	Bark	RL-008	21087; 21320	https://sernecportal.org/portal/collections/individual/index.php?occid=13175200&clid=0	Crude	dH2O	20 min. decoction
0.343238	0.0494474	001048	Plantae	Ericales	Ericaceae	Vaccinium tenellum Aiton	Woody Stems	CQ-0500	20952; 20953	https://sernecportal.org/portal/collections/individual/index.php?occid=13178918&clid=0	Crude	dH2O	20 min. decoction
0.208552	0.0301356	001049	Plantae	Malpighiales	Salicaceae	Salix eriocephala Michx.	Bark	RL-082	21134; 21154	https://sernecportal.org/portal/collections/individual/index.php?occid=13177878&clid=0	Crude	dH2O	20 min. decoction
0	0.0128746	001050	Plantae	Cucurbitales	Cucurbitaceae	Momordica charantia L.	Aerial Parts: Fruits	APW-002	21962	https://sernecportal.org/portal/collections/individual/index.php?occid=15825474&clid=0	Crude	dH2O	20 min. decoction
0	0.0634084	001051	Plantae	Cucurbitales	Cucurbitaceae	Momordica charantia L.	Aerial Parts: Fruits	APW-001	21960	https://sernecportal.org/portal/collections/individual/index.php?occid=15825361&clid=0	Crude	MeOH	2 x 72h maceration
0.676794	0	001052	Plantae	Ericales	Ericaceae	Vaccinium arboreum Marshall	Aerial Parts: Stems	RL-046	21160	https://sernecportal.org/portal/collections/individual/index.php?occid=13175366&clid=0	Crude	MeOH	2 x 72h maceration
0	0.0104018	001053	Plantae	Solanales	Solanaceae	Solanum americanum Mill.	Whole Plant: Fruits, Leaves, Roots, Stems	CQ-0513	20917; 20918	https://sernecportal.org/portal/collections/individual/index.php?occid=13176793&clid=0	Crude	MeOH	2 x 72h maceration
0.120886	0.03287	001054	Plantae	Ericales	Ericaceae	Vaccinium arboreum Marshall	Aerial Parts: Stems	RL-046	21160	https://sernecportal.org/portal/collections/individual/index.php?occid=13175366&clid=0	Crude	dH2O	20 min. decoction
0	0.0320155	001055	Plantae	Solanales	Solanaceae	Solanum americanum Mill.	Whole Plant: Fruits, Leaves, Roots, Stems	CQ-0513	20917; 20918	https://sernecportal.org/portal/collections/individual/index.php?occid=13176793&clid=0	Crude	dH2O	20 min. decoction
0	0	001056	Plantae	Cucurbitales	Cucurbitaceae	Momordica charantia L.	Fruits	APW-001	21960	https://sernecportal.org/portal/collections/individual/index.php?occid=15825361&clid=0	Crude	dH2O	20 min. decoction
0	0	001057	Plantae	Pinales	Pinaceae	Pinus palustris Mill.	Resin	RL-037	21129; 21130	https://sernecportal.org/portal/collections/individual/index.php?occid=13176379&clid=0	Crude	MeOH	2 x 72h maceration
0	0	001058	Plantae	Commelinales	Pontederiaceae	Pontederia cordata L.	Aerial Parts: Leaves, Stems	RL-012	21077; 21069	https://sernecportal.org/portal/collections/individual/index.php?occid=13177096&clid=0	Crude	MeOH	2 x 72h maceration
0	0	001059	Plantae	Lamiales	Lamiaceae	Melissa officinalis L.	Aerial Parts: Leaves, Stems	MC-003			Crude	MeOH	2 x 72h maceration
0.300598	0	001060	Plantae	Malpighiales	Salicaceae	Salix eriocephala Michx.	Aerial Parts: Leaves	RL-082	21134; 21154	https://sernecportal.org/portal/collections/individual/index.php?occid=13177878&clid=0	Crude	MeOH	2 x 72h maceration
0	0	001061	Plantae	Myrtales	Lythraceae	Cuphea carthagenensis (Jacq.) J.F. Macbr.	Roots, Woody Parts	CQ-0488	21117; 21124	https://sernecportal.org/portal/collections/individual/index.php?occid=13176546&clid=0	Crude	MeOH	2 x 72h maceration
0.221213	0	001062	Plantae	Ericales	Ericaceae	Vaccinium myrsinites Lam.	Aerial Parts	JR-022	21132	https://sernecportal.org/portal/collections/individual/index.php?occid=13178803&clid=0	Crude	MeOH	2 x 72h maceration
0	0	001063	Plantae	Brassicales	Brassicaceae	Lepidium virginicum L.	Whole Plant: Flowers, Leaves, Roots, Stems	CQ-0479	21108	https://sernecportal.org/portal/collections/individual/index.php?occid=13176474&clid=0	Crude	MeOH	2 x 72h maceration
0	0.153526	001064	Plantae	Fabales	Fabaceae	Albizia julibrissin Durazz.	Aerial Parts: Stems	RL-073	21011; 21042	https://sernecportal.org/portal/collections/individual/index.php?occid=13175874&clid=0	Crude	dH2O	20 min. decoction
0	0.0858494	001065	Plantae	Malpighiales	Salicaceae	Salix nigra Marshall	Aerial Parts: Flowers, Fruits, Leaves	JR-018	21024; 21066	https://sernecportal.org/portal/collections/individual/index.php?occid=13177223&clid=0	Crude	dH2O	20 min. decoction
0	0.0280848	001066	Plantae	Piperales	Saururaceae	Saururus cernuus L.	Whole Plant	RL-025	21207; 21206	https://sernecportal.org/portal/collections/individual/index.php?occid=13175812&clid=0	Crude	dH2O	20 min. decoction
0.453541	0.111926	001071	Plantae	Malpighiales	Salicaceae	Salix nigra Marshall	Woody Stems	JR-017	21184; 21185	https://sernecportal.org/portal/collections/individual/index.php?occid=13175251&clid=0	Crude	MeOH	2 x 72h maceration
0.314644	0	001072	Plantae	Liliales	Smilacaceae	Smilax bona-nox L.	Tuber	JR-007	21099; 21005	https://sernecportal.org/portal/collections/individual/index.php?occid=13176975&clid=0	Crude	MeOH	2 x 72h maceration
0.317277	0.151677	001073	Plantae	Malpighiales	Salicaceae	Salix nigra Marshall	Aerial Parts: Leaves	JR-009	21212; 21210	https://sernecportal.org/portal/collections/individual/index.php?occid=13176093&clid=0	Crude	MeOH	2 x 72h maceration
0	0.0287831	001074	Plantae	Alismatales	Alismataceae	Sagittaria graminea Michx.	Aerial Parts: Flowers, Fruits, Leaves, Stems	CQ-0487	20984; 20994	https://sernecportal.org/portal/collections/individual/index.php?occid=13178019&clid=0	Crude	MeOH	2 x 72h maceration
0	0	001075	Plantae	Asterales	Asteraceae	Cirsium sp.	Aerial Parts(Flowers, leaves, stems)	JR-014	21322; 21323	https://sernecportal.org/portal/collections/individual/index.php?occid=13174997&clid=0	Crude	MeOH	2 x 72h maceration
0	0.0204474	001076	Plantae	Poales	Eriocaulaceae	Syngonanthus flavidulus (Michx.) Ruhland	Aerial Parts: Flowers, Leaves, Stems	CQ-0508	21019; 21237	https://sernecportal.org/portal/collections/individual/index.php?occid=13178628&clid=0	Crude	MeOH	2 x 72h maceration
0.0252633	0	001077	Plantae	Aquifoliales	Aquifoliaceae	Ilex glabra (L.) A. Gray	Aerial Parts: Leaves	CQ-0492	20934; 20935	https://sernecportal.org/portal/collections/individual/index.php?occid=13176811&clid=0	Crude	MeOH	2 x 72h maceration
0	0.11727	001078	Plantae	Lamiales	Lamiaceae	Piloblephis rigida (W. Bartram ex Benth.) Raf.	Whole Plant	CQ-0474	21182; 21183	https://sernecportal.org/portal/collections/individual/index.php?occid=13178141&clid=0	Crude	MeOH	2 x 72h maceration
0.218487	0.0732402	001079	Plantae	Lamiales	Plantaginaceae	Gratiola virginiana L.	Whole Plant: Leaves, Roots, Stems	RL-065	21050; 21051	https://sernecportal.org/portal/collections/individual/index.php?occid=13178954&clid=0	Crude	MeOH	2 x 72h maceration
0.32726	-0.00487035	001080	Plantae	Liliales	Smilacaceae	Smilax auriculata Walter	Roots	RL-085	21153; 21155	https://sernecportal.org/portal/collections/individual/index.php?occid=13177013&clid=0	Crude	MeOH	2 x 72h maceration
0	0	001081	Plantae	Caryophyllales	Amaranthaceae	Amaranthus spinosus L.	Aerial Parts: Flowers, Seeds, Stems	JR-004	21096; 21076	https://sernecportal.org/portal/collections/individual/index.php?occid=13177577&clid=0	Crude	MeOH	2 x 72h maceration
0.160913	0.0294243	001082	Plantae	Malvales	Malvaceae	Urena lobata L.	Roots	RL-004	21100; 21098	https://sernecportal.org/portal/collections/individual/index.php?occid=13179392&clid=0	Crude	MeOH	2 x 72h maceration
0	0.142685	001083	Plantae	Asterales	Asteraceae	Gnaphalium pensylvanicum Willd.	Whole Plant	RL-030	21191; 21144	https://sernecportal.org/portal/collections/individual/index.php?occid=13176076&clid=0	Crude	MeOH	2 x 72h maceration
0.364875	0.107843	001084	Plantae	Malvales	Malvaceae	Urena lobata L.	Roots	RL-004	21100; 21098	https://sernecportal.org/portal/collections/individual/index.php?occid=13179392&clid=0	Crude	dH2O	20 min. decoction
0.1827	0.110801	001085	Plantae	Cucurbitales	Cucurbitaceae	Momordica charantia L.	Aerial Parts: Fruits	APW-001	21960	https://sernecportal.org/portal/collections/individual/index.php?occid=15825361&clid=0	Crude	dH2O	20 min. decoction
0	0.162584	001086	Plantae	Asterales	Asteraceae	Gnaphalium pensylvanicum Willd.	Whole Plant	RL-030	21191; 21144	https://sernecportal.org/portal/collections/individual/index.php?occid=13176076&clid=0	Crude	dH2O	20 min. decoction
0	0.05184	001087	Plantae	Poales	Eriocaulaceae	Syngonanthus flavidulus (Michx.) Ruhland	Aerial Parts: Flowers, Leaves, Stems	CQ-0508	21019; 21237	https://sernecportal.org/portal/collections/individual/index.php?occid=13178628&clid=0	Crude	dH2O	20 min. decoction
0.546263	0	001088	Plantae	Alismatales	Alismataceae	Sagittaria graminea Michx.	Aerial Parts: Flowers, Fruits, Leaves, Stems	CQ-0487	20984; 20994	https://sernecportal.org/portal/collections/individual/index.php?occid=13178019&clid=0	Crude	dH2O	20 min. decoction
0	0.0904637	001089	Plantae	Caryophyllales	Amaranthaceae	Amaranthus spinosus L.	Aerial Parts: Flowers, Seeds, Stems	JR-004	21096; 21076	https://sernecportal.org/portal/collections/individual/index.php?occid=13177577&clid=0	Crude	dH2O	20 min. decoction
0	0	001090	Plantae	Aquifoliales	Aquifoliaceae	Ilex glabra (L.) A. Gray	Roots	CQ-0492	20934; 20935	https://sernecportal.org/portal/collections/individual/index.php?occid=13176811&clid=0	Crude	dH2O	20 min. decoction
0	0	001091	Plantae	Cucurbitales	Cucurbitaceae	Momordica charantia L.	Aerial Parts: Fruits	APW-001	21960	https://sernecportal.org/portal/collections/individual/index.php?occid=15825361&clid=0	Crude	MeOH	2 x 72h maceration
0	0	001092	Plantae	Malvales	Malvaceae	Urena lobata L.	Woody Parts	RL-004	21100; 21098	https://sernecportal.org/portal/collections/individual/index.php?occid=13179392&clid=0	Crude	dH2O	20 min. decoction
0.184111	0.0137118	001093	Plantae	Brassicales	Brassicaceae	Capsella bursa-pastoris (L.) Medik.	Whole Plant	CQ-0479	21108	https://sernecportal.org/portal/collections/individual/index.php?occid=13176474&clid=0	Crude	dH2O	20 min. decoction
0.151972	0.0317754	001094	Plantae	Malpighiales	Salicaceae	Salix eriocephala Michx.	Bark	RL-082	21134; 21154	https://sernecportal.org/portal/collections/individual/index.php?occid=13177878&clid=0	Crude	MeOH	2 x 72h maceration
0	0.088843	001095	Plantae	Poales	Bromeliaceae	Tillandsia usneoides (L.) L.	Whole Plant	RL-001	21093; 21104	https://sernecportal.org/portal/collections/individual/index.php?occid=13177308&clid=0	Crude	MeOH	2 x 72h maceration
0.122717	0.0448133	001096	Plantae	Sapindales	Anacardiaceae	Schinus terebinthifolia Raddi	Aerial Parts: Stems	RL-034	21222; 21204	https://sernecportal.org/portal/collections/individual/index.php?occid=13178919&clid=0	Crude	MeOH	2 x 72h maceration
0.585234	0.0176689	001097	Plantae	Rosales	Rosaceae	Eriobotrya japonica (Thunb.) Lindl.	Aerial Parts: Stems	CQ-0510	20912; 20965	https://sernecportal.org/portal/collections/individual/index.php?occid=13175983&clid=0	Crude	MeOH	2 x 72h maceration
0.323371	0.0495155	001098	Plantae	Malvales	Malvaceae	Urena lobata L.	Aerial Parts: Flowers, Leaves, Stems	RL-004			Crude	MeOH	2 x 72h maceration
0.199589	0	001099	Plantae	Sapindales	Anacardiaceae	Schinus terebinthifolia Raddi	Aerial Parts: Stems	RL-061	21062; 21061	https://sernecportal.org/portal/collections/individual/index.php?occid=13177875&clid=0	Crude	MeOH	2 x 72h maceration
0	0.0366914	001100	Plantae	Aquifoliales	Aquifoliaceae	Ilex glabra (L.) A. Gray	Aerial Parts: Stems	CQ-0492	20934; 20935	https://sernecportal.org/portal/collections/individual/index.php?occid=13176811&clid=0	Crude	MeOH	2 x 72h maceration
0.0537429	0.0106156	001101	Plantae	Poales	Juncaceae	Juncus effusus L.	Aerial Parts: Fruits, Leaves	CQ-0489	21118; 21119	https://sernecportal.org/portal/collections/individual/index.php?occid=13175753&clid=0	Crude	MeOH	2 x 72h maceration
0	0	001102	Plantae	Pinales	Pinaceae	Pinus palustris Mill.	Aerial Parts: Flowers	RL-037	21129; 21130	https://sernecportal.org/portal/collections/individual/index.php?occid=13176379&clid=0	Crude	MeOH	2 x 72h maceration
0.352853	0	001103	Plantae	Ericales	Primulaceae	Ardisia crenata Sims	Aerial Parts: Stems	RL-066	20923; 21014	https://sernecportal.org/portal/collections/individual/index.php?occid=13174964&clid=0	Crude	MeOH	2 x 72h maceration
0.890251	0	001104	Plantae	Ericales	Ericaceae	Vaccinium myrsinites Lam.	Roots	JR-022	21132	https://sernecportal.org/portal/collections/individual/index.php?occid=13178803&clid=0	Crude	MeOH	2 x 72h maceration
0.41333	-0.00165395	001105	Plantae	Ericales	Primulaceae	Ardisia crenata Sims	Aerial Parts: Stems	RL-066	20923; 21014	https://sernecportal.org/portal/collections/individual/index.php?occid=13174964&clid=0	Crude	dH2O	20 min. decoction
0.377807	0.0447634	001106	Plantae	Aquifoliales	Aquifoliaceae	Ilex glabra (L.) A. Gray	Aerial Parts: Stems	CQ-0492	20934; 20935	https://sernecportal.org/portal/collections/individual/index.php?occid=13176811&clid=0	Crude	dH2O	20 min. decoction
0.282888	0.00714934	001107	Plantae	Sapindales	Anacardiaceae	Schinus terebinthifolia Raddi	Aerial Parts: Stems	RL-061	21062; 21061	https://sernecportal.org/portal/collections/individual/index.php?occid=13177875&clid=0	Crude	dH2O	20 min. decoction
0.515384	-0.00149389	001108	Plantae	Rosales	Rosaceae	Eriobotrya japonica (Thunb.) Lindl.	Aerial Parts: Stems	CQ-0510	20912; 20965	https://sernecportal.org/portal/collections/individual/index.php?occid=13175983&clid=0	Crude	dH2O	20 min. decoction
0	0	001110	Plantae	Asterales	Asteraceae	Balduina uniflora Nutt.	Whole Plant: Flowers, Leaves, Roots, Stems	CQ-0504	20958; 20959	https://sernecportal.org/portal/collections/individual/index.php?occid=13178113&clid=0	Crude	MeOH	2 x 72h maceration
0	0	001111	Plantae	Sapindales	Rutaceae	Citrus sinensis (L.) Osbeck	Woody Parts	CQ-0473	21152; 21157	https://sernecportal.org/portal/collections/individual/index.php?occid=13179192&clid=0	Crude	MeOH	2 x 72h maceration
0.259526	0.00154724	001112	Plantae	Caryophyllales	Cactaceae	Opuntia humifusa (Raf.) Raf.	Aerial Parts: Leaves	JR-020	20967; 20970	https://sernecportal.org/portal/collections/individual/index.php?occid=13175776&clid=0	Crude	dH2O	20 min. decoction
0.46799	0.0188337	001114	Plantae	Asterales	Asteraceae	Balduina uniflora Nutt.	Whole Plant: Flowers, Leaves, Roots, Stems	CQ-0504	20958; 20959	https://sernecportal.org/portal/collections/individual/index.php?occid=13178113&clid=0	Crude	dH2O	20 min. decoction
0.0533435	0.00538868	001115	Plantae	Malpighiales	Salicaceae	Salix eriocephala Michx.	Woody Parts	RL-082	21134; 21154	https://sernecportal.org/portal/collections/individual/index.php?occid=13177878&clid=0	Crude	dH2O	20 min. decoction
0.209305	0.0747364	001116	Plantae	Fagales	Myricaceae	Morella cerifera (L.) Small	Bark	CQ-0499	20950; 20951	https://sernecportal.org/portal/collections/individual/index.php?occid=13176244&clid=0	Crude	MeOH	2 x 72h maceration
0.391556	0	001117	Plantae	Lamiales	Lamiaceae	Piloblephis rigida (W. Bartram ex Benth.) Raf.	Whole Plant	RL-018	21102; 21079	https://sernecportal.org/portal/collections/individual/index.php?occid=13175414&clid=0	Crude	MeOH	2 x 72h maceration
0.143592	0	001119	Plantae	Caryophyllales	Amaranthaceae	Amaranthus spinosus L.	Roots	RL-054	21065; 21173	https://sernecportal.org/portal/collections/individual/index.php?occid=13175924&clid=0	Crude	MeOH	2 x 72h maceration
0.0259582	0.0625534	001120	Plantae	Rosales	Rosaceae	Rubus trivialis Michx.	Aerial Parts: Flowers, Leaves	RL-072	21011; 21045	https://sernecportal.org/portal/collections/individual/index.php?occid=13175874&clid=0	Crude	MeOH	2 x 72h maceration
0	0	001122	Plantae	Fagales	Fagaceae	Quercus laurifolia Michx.	Galls	RL-087	21137; 21136	https://sernecportal.org/portal/collections/individual/index.php?occid=13175675&clid=0	Crude	MeOH	2 x 72h maceration
0	0.0187375	001123	Plantae	Aquifoliales	Aquifoliaceae	Ilex glabra (L.) A. Gray	Roots	CQ-0492	20934; 20935	https://sernecportal.org/portal/collections/individual/index.php?occid=13176811&clid=0	Crude	MeOH	2 x 72h maceration
0	0.11599	001124	Plantae	Malvales	Malvaceae	Urena lobata L.	Aerial Parts: Flowers, Leaves, Stems	RL-004	21100; 21098	https://sernecportal.org/portal/collections/individual/index.php?occid=13179392&clid=0	Crude	dH2O	20 min. decoction
0.505283	0.0117911	001125	Plantae	Lamiales	Bignoniaceae	Pyrostegia venusta (Ker Gawl.) Miers	Aerial Parts: Flowers	CQ-0480	20999	https://sernecportal.org/portal/collections/individual/index.php?occid=13175485&clid=0	Crude	dH2O	20 min. decoction
0.370881	0.0351598	001126	Plantae	Fagales	Myricaceae	Morella cerifera (L.) Small	Bark	CQ-0499	20950; 20951	https://sernecportal.org/portal/collections/individual/index.php?occid=13176244&clid=0	Crude	dH2O	20 min. decoction
0.278909	-0.00437497	001127	Plantae	Rosales	Rosaceae	Rubus trivialis Michx.	Aerial Parts: Flowers, Leaves	RL-072	21011; 21045	https://sernecportal.org/portal/collections/individual/index.php?occid=13175874&clid=0	Crude	dH2O	20 min. decoction
0.127769	0	001128	Plantae	Sapindales	Sapindaceae	Acer rubrum L.	Aerial Parts: Leaves	JR-011	21218; 21217	https://sernecportal.org/portal/collections/individual/index.php?occid=13178607&clid=0	Crude	MeOH	2 x 72h maceration
0.435846	0	001129	Plantae	Fagales	Fagaceae	Quercus laurifolia Michx.	Aerial Parts: Leaves	RL-058	20922; 20921	https://sernecportal.org/portal/collections/individual/index.php?occid=9219095&clid=0	Crude	MeOH	2 x 72h maceration
0.489478	0.0977281	001130	Plantae	Sapindales	Sapindaceae	Acer rubrum L.	Woody Stems	JR-011	21218; 21217	https://sernecportal.org/portal/collections/individual/index.php?occid=13178607&clid=0	Crude	MeOH	2 x 72h maceration
0.440216	0.0441721	001131	Plantae	Fagales	Fagaceae	Quercus laurifolia Michx.	Woody Stems	RL-059	21058; 21063	https://sernecportal.org/portal/collections/individual/index.php?occid=13177806&clid=0	Crude	MeOH	2 x 72h maceration
0.577803	0	001132	Plantae	Rosales	Ulmaceae	Ulmus americana L.	Bark	JR-005	21089; 21088	https://sernecportal.org/portal/collections/individual/index.php?occid=13178052&clid=0	Crude	MeOH	2 x 72h maceration
0.606644	0.00379994	001133	Plantae	Fabales	Fabaceae	Enterolobium cyclocarpum (Jacq.) Griseb.	Aerial Parts: Fruits	RL-071	21007; 21044	https://sernecportal.org/portal/collections/individual/index.php?occid=13178322&clid=0	Crude	MeOH	2 x 72h maceration
0.506491	0.0826353	001134	Plantae	Malpighiales	Salicaceae	Salix nigra Marshall	Bark	JR-009	21212; 21210	https://sernecportal.org/portal/collections/individual/index.php?occid=13176093&clid=0	Crude	MeOH	2 x 72h maceration
0.628147	0	001135	Plantae	Sapindales	Sapindaceae	Acer rubrum L.	Bark	DC-004	21080; 21189	https://sernecportal.org/portal/collections/individual/index.php?occid=13179378&clid=0	Crude	MeOH	2 x 72h maceration
0.727993	0.0302793	001136	Plantae	Malpighiales	Salicaceae	Salix nigra Marshall	Bark	JR-017	21184; 21185	https://sernecportal.org/portal/collections/individual/index.php?occid=13175251&clid=0	Crude	MeOH	2 x 72h maceration
0.631168	0.289327	001137	Plantae	Pinales	Pinaceae	Pinus palustris Mill.	Woody Parts, Woody Stems	RL-037	21129; 21130	https://sernecportal.org/portal/collections/individual/index.php?occid=13176379&clid=0	Crude	MeOH	2 x 72h maceration
0.344608	0	001138	Plantae	Pinales	Pinaceae	Pinus palustris Mill.	Woody Parts, Woody Stems	RL-037	21129; 21130	https://sernecportal.org/portal/collections/individual/index.php?occid=13176379&clid=0	Crude	dH2O	20 min. decoction
0.764521	0.0367604	001139	Plantae	Malpighiales	Salicaceae	Salix nigra Marshall	Bark	JR-017	21184; 21185	https://sernecportal.org/portal/collections/individual/index.php?occid=13175251&clid=0	Crude	dH2O	20 min. decoction
0.207421	0.0456683	001140	Plantae	Polypodiales	Nephrolepidaceae	Nephrolepis cordifolia (L.) C. Presl	Aerial Parts: Leaves (Fronds)	CQ-0529	21031; 20982	https://sernecportal.org/portal/collections/individual/index.php?occid=13176159&clid=0	Crude	MeOH	2 x 72h maceration
0.189806	0.0760188	001141	Plantae	Fabales	Fabaceae	Crotalaria pallida Aiton	Aerial Parts	JR-001	21203; 21085	https://sernecportal.org/portal/collections/individual/index.php?occid=13175160&clid=0	Crude	MeOH	2 x 72h maceration
0.24873	0.0450271	001142	Plantae	Fagales	Fagaceae	Quercus virginiana Mill.	Aerial Parts: Flowers	RL-078	21149; 2150	https://sernecportal.org/portal/collections/individual/index.php?occid=13176112&clid=0	Crude	MeOH	2 x 72h maceration
0.183405	0.62703	001143	Plantae	Nymphaeales	Nymphaeaceae	Nuphar lutea (L.) Sm.	Aerial Parts: Leaves	CQ-0478	21121; 21126	https://sernecportal.org/portal/collections/individual/index.php?occid=13177960&clid=0	Crude	MeOH	2 x 72h maceration
0.321792	0.00778957	001145	Plantae	Cucurbitales	Cucurbitaceae	Momordica charantia L.	Aerial Parts: Fruits	APW-002	21962	https://sernecportal.org/portal/collections/individual/index.php?occid=15825474&clid=0	Crude	dH2O	20 min. decoction
0.0144688	0	001147	Plantae	Apiales	Apiaceae	Eryngium foetidum L.	Whole Plant	TTALBR539	TRIN40349		Crude	95% EtOH	1 x 72h maceration
0	0	001148	Plantae	Rosales	Moraceae	Artocarpus altilis (Parkinson ex F.A.Zorn) Fosberg	Aerial Parts: Leaves	TTALBR542	TRIN40352		Crude	95% EtOH	1 x 72h maceration
0	0.0178824	001149	Plantae	Gentianales	Rubiaceae	Morinda citrifolia L.	Aerial Parts: Leaves	TTALBR535	TRIN40354		Crude	95% EtOH	1 x 72h maceration
0.343723	0	001150	Plantae	Fabales	Fabaceae	Tamarindus indica L.	Aerial Parts: Leaves	TTALBR541	TRIN40351		Crude	95% EtOH	1 x 72h maceration
0.279451	0.0280471	001151	Plantae	Malvales	Bixaceae	Bixa orellana L.	Roots	TTALBR334	TRIN40529		Crude	95% EtOH	1 x 72h maceration
0.336194	0.0853649	001152	Plantae	Fabales	Fabaceae	Bauhinia guianensis Aubl.	Woody Stems	TTALBR418	TRIN40600		Crude	95% EtOH	1 x 72h maceration
0.0765159	0	001153	Plantae	Lamiales	Scrophulariaceae	Bontia daphnoides L.	Aerial Parts: Fruits, Leaves, Stems	TTALBR443	TRIN40346		Crude	95% EtOH	1 x 72h maceration
0	0	001154	Plantae	Gentianales	Rubiaceae	Spermacoce verticillata L.	Aerial Parts: Flowers, Leaves, Stems	TTALBR538	TRIN40348		Crude	95% EtOH	1 x 72h maceration
0.444509	0	001155	Plantae	Fabales	Fabaceae	Mimosa pudica L.	Whole Plant	TTALBR537	TRIN40347		Crude	95% EtOH	1 x 72h maceration
0	0	001156	Plantae	Boraginales	Boraginaceae	Cordia curassavica (Jacq.) Roem. & Schult.	Aerial Parts: Flowers, Leaves	TTALBR540	TRIN40350		Crude	95% EtOH	1 x 72h maceration
0	0.0169675	001157	Plantae	Rosales	Urticaceae	Cecropia peltata L.	Aerial Parts: Leaves	TTALBR534	TRIN40353		Crude	95% EtOH	1 x 72h maceration
0	0.0101083	001158	Plantae	Malpighiales	Phyllanthaceae	Phyllanthus amarus Schumach. & Thonn.	Whole Plant	TTALBR536	TRIN40587		Crude	95% EtOH	1 x 72h maceration
0	0.0294224	001161	Plantae	Sapindales	Meliaceae	Azadirachta indica A.Juss.	Aerial Parts: Leaves, Woody Stems	TTALBR531	TRIN40586		Crude	95% EtOH	1 x 72h maceration
0	0.033574	001162	Plantae	Piperales	Aristolochiaceae	Aristolochia rugosa Lam.	Roots	TTALBR501	TRIN40585		Crude	95% EtOH	1 x 72h maceration
0.100946	0.189513	001163	Plantae	Cucurbitales	Cucurbitaceae	Citrullus ecirrhosus Cogn.	Aerial Parts: Leaves	USDA #PI673135			Crude	80% MeOH(aq)	3 x 20 min. sonication
0.295747	0.250641	001164	Plantae	Cucurbitales	Cucurbitaceae	Citrullus lanatus (Thunb.) Matsum. & Nakai	Aerial Parts: Leaves	USDA #PI532732			Crude	80% MeOH(aq)	3 x 20 min. sonication
0.40464	0.0988886	001165	Plantae	Sapindales	Rutaceae	Citrus × aurantium L.	Aerial Parts: Leaves	RL-086	21135; 21140	https://sernecportal.org/portal/collections/individual/index.php?occid=13177721&clid=0	Crude	MeOH	2 x 72h maceration
0.412418	0.00997435	001166	Plantae	Caryophyllales	Phytolaccaceae	Rivina humilis L.	Roots	JR-003	21097; 21091	https://sernecportal.org/portal/collections/individual/index.php?occid=13178455&clid=0	Crude	MeOH	2 x 72h maceration
0.24428	0	001167	Plantae	Fagales	Fagaceae	Quercus inopina Ashe	Bark	JR-006	21227; 21101	https://sernecportal.org/portal/collections/individual/index.php?occid=13176425&clid=0	Crude	MeOH	2 x 72h maceration
0.662534	0.003776	001168	Plantae	Liliales	Smilacaceae	Smilax auriculata Walter	Roots	RL-007	21230; 21201	https://sernecportal.org/portal/collections/individual/index.php?occid=13176397&clid=0	Crude	MeOH	2 x 72h maceration
0	0.217512	001169	Plantae	Asterales	Asteraceae	Eupatorium capillifolium (Lam.) Small ex Porter & Britton	Woody Parts	CQ-0485	21113; 21114	https://sernecportal.org/portal/collections/individual/index.php?occid=13177342&clid=0	Crude	MeOH	2 x 72h maceration
0.25413	0.000569963	001170	Plantae	Myrtales	Lythraceae	Cuphea carthagenensis (Jacq.) J.F. Macbr.	Aerial Parts: Flowers, Leaves	CQ-0488	21117; 21124	https://sernecportal.org/portal/collections/individual/index.php?occid=13176546&clid=0	Crude	MeOH	2 x 72h maceration
0.307133	0	001171	Plantae	Caryophyllales	Petiveriaceae	Rivina humilis L.	Aerial Parts: Leaves, Stems	JR-003	21097; 21091	https://sernecportal.org/portal/collections/individual/index.php?occid=13178455&clid=0	Crude	MeOH	2 x 72h maceration
0.607994	0	001172	Plantae	Poales	Cyperaceae	Cladium mariscus subsp. jamaicense (Crantz) Kük.	Whole Plant	JR-023	21163; 21164	https://sernecportal.org/portal/collections/individual/index.php?occid=13177689&clid=0	Crude	MeOH	2 x 72h maceration
0.433694	0	001173	Plantae	Rosales	Rosaceae	Rubus trivialis Michx.	Roots	JR-012	21215; 21216	https://sernecportal.org/portal/collections/individual/index.php?occid=13175512&clid=0	Crude	MeOH	2 x 72h maceration
0.247652	0	001174	Plantae	Fagales	Fagaceae	Quercus inopina Ashe	Bark	JR-006	21227; 21101	https://sernecportal.org/portal/collections/individual/index.php?occid=13176425&clid=0	Crude	dH2O	20 min. decoction
0.494964	0.0149923	001175	Plantae	Poales	Cyperaceae	Cladium mariscus subsp. jamaicense (Crantz) Kük.	Whole Plant	JR-023	21163; 21164	https://sernecportal.org/portal/collections/individual/index.php?occid=13177689&clid=0	Crude	dH2O	20 min. decoction
0.654581	0	001176	Plantae	Liliales	Smilacaceae	Smilax auriculata Walter	Roots	RL-007	21230; 21201	https://sernecportal.org/portal/collections/individual/index.php?occid=13176397&clid=0	Crude	dH2O	20 min. decoction
0	0.00923011	001177	Plantae	Rosales	Rosaceae	Rubus trivialis Michx.	Roots	JR-012	21215; 21216	https://sernecportal.org/portal/collections/individual/index.php?occid=13175512&clid=0	Crude	dH2O	20 min. decoction
0.415438	0.136318	001178	Plantae	Sapindales	Sapindaceae	Acer rubrum L.	Bark	DC-004	21080; 21189	https://sernecportal.org/portal/collections/individual/index.php?occid=13179378&clid=0	Crude	dH2O	20 min. decoction
0.378977	0.00698928	001179	Plantae	Caryophyllales	Petiveriaceae	Rivina humilis L.	Aerial Parts: Leaves, Stems	JR-003	21097; 21091	https://sernecportal.org/portal/collections/individual/index.php?occid=13178455&clid=0	Crude	dH2O	20 min. decoction
0.643043	0.014352	001180	Plantae	Fagales	Myricaceae	Morella cerifera (L.) Small	Branches, Stems	CQ-0499	20950; 20951	https://sernecportal.org/portal/collections/individual/index.php?occid=13176244&clid=0	Crude	dH2O	20 min. decoction
0.116505	0.0311583	001181	Plantae	Lamiales	Lamiaceae	Piloblephis rigida (W. Bartram ex Benth.) Raf.	Whole Plant: Flowers, Leaves, Roots, Stems	RL-018	21102; 21079	https://sernecportal.org/portal/collections/individual/index.php?occid=13175414&clid=0	Crude	dH2O	20 min. decoction
0.849449	0.0388287	001182	Plantae	Ericales	Sapotaceae	Sideroxylon celastrinum (Kunth) T.D. Penn.	Aerial Parts: Leaves, Stems	RL-006	21090; 21084	https://sernecportal.org/portal/collections/individual/index.php?occid=13175999&clid=0	Crude	MeOH	2 x 72h maceration
0.12334	0.0563551	001183	Plantae	Fagales	Fagaceae	Quercus sp.	Aerial Parts: Leaves, Stems	JR-010			Crude	MeOH	2 x 72h maceration
0.665381	0.0700342	001184	Plantae	Aquifoliales	Aquifoliaceae	Ilex glabra (L.) A. Gray	Woody Parts	RL-056	21056; 21023	https://sernecportal.org/portal/collections/individual/index.php?occid=13177430&clid=0	Crude	MeOH	2 x 72h maceration
0.789069	0	001185	Plantae	Malpighiales	Salicaceae	Salix nigra Marshall	Bark	JR-018	21024; 21066	https://sernecportal.org/portal/collections/individual/index.php?occid=13177223&clid=0	Crude	MeOH	2 x 72h maceration
0	0	001186	Plantae	Lamiales	Lamiaceae	Hyptis verticillata Jacq.	Roots	RL-031	21190		Crude	MeOH	2 x 72h maceration
0.401927	0	001187	Plantae	Fagales	Fagaceae	Quercus laurifolia Michx.	Woody Parts	RL-058	20922; 20921	https://sernecportal.org/portal/collections/individual/index.php?occid=9219095&clid=0	Crude	MeOH	2 x 72h maceration
0.133783	0	001188	Plantae	Asterales	Asteraceae	Bidens pilosa L.	Roots	RL-003	21123; 21075	https://sernecportal.org/portal/collections/individual/index.php?occid=13177538&clid=0	Crude	MeOH	2 x 72h maceration
0.0925266	0	001189	Plantae	Lamiales	Lamiaceae	Nepeta cataria L.	Aerial Parts	CQ-0557	22004	https://sernecportal.org/portal/collections/individual/index.php?occid=15825851&clid=0	Crude	MeOH	2 x 72h maceration
0.597327	-0.00357467	001190	Plantae	Ericales	Sapotaceae	Sideroxylon celastrinum (Kunth) T.D. Penn.	Aerial Parts: Leaves, Stems	RL-006	21090; 21084	https://sernecportal.org/portal/collections/individual/index.php?occid=13175999&clid=0	Crude	dH2O	20 min. decoction
0.233915	-0.00389479	001191	Plantae	Sphagnales	Sphagnaceae	Sphagnum sp.	Whole Plant	RL-045			Crude	dH2O	20 min. decoction
0.358701	-0.00213413	001192	Plantae	Fagales	Fagaceae	Quercus laurifolia Michx.	Aerial Parts: Woody Stems	RL-059	21058; 21063	https://sernecportal.org/portal/collections/individual/index.php?occid=13177806&clid=0	Crude	dH2O	20 min. decoction
0.449543	-0.000373473	001193	Plantae	Polypodiales	Nephrolepidaceae	Nephrolepis cordifolia (L.) C. Presl	Whole Plant	CQ-0529	21031; 20982	https://sernecportal.org/portal/collections/individual/index.php?occid=13176159&clid=0	Crude	dH2O	20 min. decoction
0.853659	0.00506856	001194	Plantae	Fabales	Fabaceae	Enterolobium cyclocarpum (Jacq.) Griseb.	Aerial Parts: Fruits	RL-071	21007; 21044	https://sernecportal.org/portal/collections/individual/index.php?occid=13178322&clid=0	Crude	dH2O	20 min. decoction
0.211956	0.00394814	001195	Plantae	Poales	Bromeliaceae	Tillandsia usneoides (L.) L.	Whole Plant	RL-001	21093; 21104	https://sernecportal.org/portal/collections/individual/index.php?occid=13177308&clid=0	Crude	dH2O	20 min. decoction
0.665742	0.0185136	001196	Plantae	Lamiales	Lamiaceae	Hyptis verticillata Jacq.	Roots	RL-031	21190		Crude	dH2O	20 min. decoction
0.549683	0.0399616	001197	Plantae	Fagales	Fagaceae	Quercus sp.	Aerial Parts: Leaves, Stems	JR-010			Crude	dH2O	20 min. decoction
0.307908	0	001198	Plantae	Fagales	Juglandaceae	Juglans regia L.	Aerial Parts: Fruits (Immature)	CQ-0563			Crude	MeOH	2 x 72h maceration
0.307975	0	001199	Plantae	Lamiales	Lamiaceae	Origanum vulgare L.	Aerial Parts	CQ-0561			Crude	MeOH	2 x 72h maceration
0.232653	0	001200	Plantae	Lamiales	Lamiaceae	Ocimum tenuiflorum L.	Aerial Parts: Flowers, Leaves, Stems	CQ-0562			Crude	MeOH	2 x 72h maceration
0.219967	-7.12454e-05	001201	Plantae	Fagales	Fagaceae	Quercus alba L.	Woody Parts	GH-003			Crude	MeOH	2 x 72h maceration
0.548223	0.00106707	001202	Plantae	Sapindales	Sapindaceae	Acer rubrum L.	Aerial Parts: Woody Stems	JR-011	21218; 21217	https://sernecportal.org/portal/collections/individual/index.php?occid=13178607&clid=0	Crude	dH2O	20 min. decoction
0.213342	0.0394814	001203	Plantae	Fagales	Juglandaceae	Juglans regia L.	Aerial Parts: Fruits (Immature)	CQ-0563			Crude	dH2O	20 min. decoction
0.327445	-0.00101371	001204	Plantae	Poales	Cyperaceae	Schoenoplectus tabernaemontani (C.C. Gmel.) Palla	Roots	CQ-0523	20882; 20833	https://sernecportal.org/portal/collections/individual/index.php?occid=13179345&clid=0	Crude	dH2O	20 min. decoction
0.34717	-0.000213413	001205	Plantae	Lamiales	Lamiaceae	Ocimum tenuiflorum L.	Aerial Parts: Flowers, Leaves, Stems	CQ-0562			Crude	dH2O	20 min. decoction
0	-0.00453503	001206	Plantae	Malpighiales	Salicaceae	Salix nigra Marshall	Bark	JR-018	21024; 21066	https://sernecportal.org/portal/collections/individual/index.php?occid=13177223&clid=0	Crude	dH2O	20 min. decoction
0.415683	0.00346796	001207	Plantae	Asterales	Asteraceae	Cirsium sp.	Aerial Parts(Flowers, leaves, stems)	JR-014	21322; 21323	https://sernecportal.org/portal/collections/individual/index.php?occid=13174997&clid=0	Crude	dH2O	20 min. decoction
0.984841	0	001208	Plantae	Nymphaeales	Nymphaeaceae	Nuphar lutea (L.) Sm.	Aerial Parts: Leaves	CQ-0478	21121; 21126	https://sernecportal.org/portal/collections/individual/index.php?occid=13177960&clid=0	Crude	dH2O	20 min. decoction
0.522146	0	001209	Plantae	Fagales	Fagaceae	Quercus alba L.	Woody Parts	GH-003			Crude	dH2O	20 min. decoction
0.343431	0.00907005	001210	Plantae	Malpighiales	Salicaceae	Salix nigra Marshall	Aerial Parts: Woody Stems	JR-017	21184; 21185	https://sernecportal.org/portal/collections/individual/index.php?occid=13175251&clid=0	Crude	dH2O	20 min. decoction
0.382435	0.0414021	001211	Plantae	Malpighiales	Salicaceae	Salix nigra Marshall	Bark	JR-009	21212; 21210	https://sernecportal.org/portal/collections/individual/index.php?occid=13176093&clid=0	Crude	dH2O	20 min. decoction
0.24866	0	001212	Plantae	Fagales	Fagaceae	Quercus nigra L.	Woody Parts	GH-004			Crude	MeOH	2 x 72h maceration
0.138955	0.0501567	001213	Plantae	Lamiales	Lamiaceae	Salvia officinalis L.	Aerial Parts: Leaves, Stems	CQ-0559			Crude	MeOH	2 x 72h maceration
0	0.0735623	001214	Plantae	Fagales	Fagaceae	Quercus stellata Wangenh.	Woody Parts	GH-005			Crude	MeOH	2 x 72h maceration
0.274769	0.0471643	001215	Plantae	Fabales	Fabaceae	Crotalaria pallida Aiton	Aerial Parts	JR-001	21203; 21085	https://sernecportal.org/portal/collections/individual/index.php?occid=13175160&clid=0	Crude	dH2O	20 min. decoction
0.451204	0.000746946	001216	Plantae	Aquifoliales	Aquifoliaceae	Ilex glabra (L.) A. Gray	Woody Parts	RL-056	21056; 21023	https://sernecportal.org/portal/collections/individual/index.php?occid=13177430&clid=0	Crude	dH2O	20 min. decoction
0.518733	0.00826975	001217	Plantae	Rosales	Ulmaceae	Ulmus americana L.	Bark	JR-005	21089; 21088	https://sernecportal.org/portal/collections/individual/index.php?occid=13178052&clid=0	Crude	dH2O	20 min. decoction
0.855466	0.0117911	001218	Plantae	Magnoliales	Annonaceae	Asimina incana (W. Bartram) Exell	Whole Plant	RL-038	21180; 21179	https://sernecportal.org/portal/collections/individual/index.php?occid=13175889&clid=0	Crude	dH2O	20 min. decoction
0.348775	-0.00325455	001219	Plantae	Fagales	Fagaceae	Quercus stellata Wangenh.	Woody Parts	GH-005			Crude	dH2O	20 min. decoction
0.455666	0	001220	Plantae	Liliales	Smilacaceae	Smilax bona-nox L.		JR-007	21099; 21005	https://sernecportal.org/portal/collections/individual/index.php?occid=13176975&clid=0	Crude	dH2O	20 min. decoction
0.220771	-0.00149389	001221	Plantae	Fagales	Fagaceae	Quercus laurifolia Michx.	Woody Parts	RL-058	20922; 20921	https://sernecportal.org/portal/collections/individual/index.php?occid=9219095&clid=0	Crude	dH2O	20 min. decoction
0	0	001222	Plantae	Fagales	Fagaceae	Quercus nigra L.	Woody Parts	GH-004			Crude	dH2O	20 min. decoction
0.392892	0.0129115	001223	Plantae	Asterales	Asteraceae	Eupatorium capillifolium (Lam.) Small ex Porter & Britton	Woody Parts	CQ-0485	21113; 21114	https://sernecportal.org/portal/collections/individual/index.php?occid=13177342&clid=0	Crude	dH2O	20 min. decoction
0.221545	0.0393213	001224	Plantae	Lamiales	Lamiaceae	Origanum vulgare L.	Aerial Parts	CQ-0561			Crude	dH2O	20 min. decoction
0.851364	0.129595	001225	Plantae	Ericales	Sapotaceae	Sideroxylon celastrinum (Kunth) T.D. Penn.	Aerial Parts: Stems	RL-006	21090; 21084	https://sernecportal.org/portal/collections/individual/index.php?occid=13175999&clid=0	Crude	dH2O	20 min. decoction
0.477842	0.0025076	001226	Plantae	Sapindales	Anacardiaceae	Schinus terebinthifolia Raddi	Aerial Parts: Stems	RL-034	21222; 21204	https://sernecportal.org/portal/collections/individual/index.php?occid=13178919&clid=0	Crude	dH2O	20 min. decoction
0	0.0601504	001227	Plantae	Asterales	Asteraceae	Helminthotheca echioides (L.) Holub	Aerial Parts: Leaves, Stems	CQ-0579	22035	https://sernecportal.org/portal/collections/individual/index.php?occid=15825673&clid=0	Crude	95% EtOH	2 x 72h maceration
0	0	001228	Plantae	Asterales	Asteraceae	Cichorium intybus L.	Aerial Parts: Flowers, Stems	CQ-0570	22018; 22019	https://sernecportal.org/portal/collections/individual/index.php?occid=15825820&clid=0	Crude	95% EtOH	2 x 72h maceration
0	0	001229	Plantae	Fagales	Betulaceae	Corylus avellana L.	Woody Parts	CQ-0581	22038; 22309	https://sernecportal.org/portal/collections/individual/index.php?occid=15825953&clid=0	Crude	95% EtOH	2 x 72h maceration
0.449816	0	001230	Plantae	Rosales	Rosaceae	Rubus trivialis Michx.	Aerial Parts: Stems	JR-012	21215; 21216	https://sernecportal.org/portal/collections/individual/index.php?occid=13175512&clid=0	Crude	dH2O	20 min. decoction
0.503804	0.00975412	001231	Plantae	Malpighiales	Hypericaceae	Hypericum perforatum L.	Aerial Parts: Flowers	CQ-0566	22010; 22011	https://sernecportal.org/portal/collections/individual/index.php?occid=15825745&clid=0	Crude	95% EtOH	2 x 72h maceration
0.611509	0.0422678	001232	Plantae	Malpighiales	Hypericaceae	Hypericum perforatum L.	Aerial Parts: Leaves, Stems	CQ-0566	22010; 22011	https://sernecportal.org/portal/collections/individual/index.php?occid=15825745&clid=0	Crude	95% EtOH	2 x 72h maceration
0	0.0314977	001233	Plantae	Lamiales	Lamiaceae	Phlomis italica L.	Aerial Parts: Flowers, Leaves, Stems	CQ-0572	22022; 22023	https://sernecportal.org/portal/collections/individual/index.php?occid=15826110&clid=0	Crude	95% EtOH	2 x 72h maceration
0	0.019305	001234	Plantae	Asparagales	Amaryllidaceae	Allium amethystinum Tausch	Aerial Parts: Stems	CQ-0565	22008; 22009	https://sernecportal.org/portal/collections/individual/index.php?occid=15825845&clid=0	Crude	95% EtOH	2 x 72h maceration
0	0.132409	001235	Plantae	Asparagales	Amaryllidaceae	Allium amethystinum Tausch	Bulbs, Roots	CQ-0565	22008; 22009	https://sernecportal.org/portal/collections/individual/index.php?occid=15825845&clid=0	Crude	95% EtOH	2 x 72h maceration
0.382873	0.0119511	001236	Plantae	Sapindales	Rutaceae	Citrus sinensis (L.) Osbeck	Woody Parts	CQ-0473	21152; 21157	https://sernecportal.org/portal/collections/individual/index.php?occid=13179192&clid=0	Crude	dH2O	20 min. decoction
0	0.0451128	001237	Plantae	Lamiales	Orobanchaceae	Bellardia trixago (L.) All.	Aerial Parts: Flowers	CQ-0568	22014; 22015	https://sernecportal.org/portal/collections/individual/index.php?occid=15825522&clid=0	Crude	95% EtOH	2 x 72h maceration
0	0	001238	Plantae	Lamiales	Lamiaceae	Stachys germanica L.	Aerial Parts: Flowers, Leaves, Stems	CQ-0571	22020; 22021	https://sernecportal.org/portal/collections/individual/index.php?occid=15825384&clid=0	Crude	95% EtOH	2 x 72h maceration
0.187443	0	001239	Plantae	Fagales	Betulaceae	Corylus americana Walter	Aerial Parts: Leaves	CQ-0569	22016; 22017	https://sernecportal.org/portal/collections/individual/index.php?occid=15825640&clid=0	Crude	95% EtOH	2 x 72h maceration
0.380081	0.0132316	001240	Plantae	Malpighiales	Hypericaceae	Hypericum perforatum L.	Aerial Parts: Leaves, Stems	CQ-0566	22010; 22011	https://sernecportal.org/portal/collections/individual/index.php?occid=15825745&clid=0	Crude	dH2O	20 min. decoction
0.246818	0	001241	Plantae	Lamiales	Orobanchaceae	Bellardia trixago (L.) All.	Aerial Parts: Flowers	CQ-0568	22014; 22015	https://sernecportal.org/portal/collections/individual/index.php?occid=15825522&clid=0	Crude	dH2O	20 min. decoction
0.715136	0.00634904	001242	Plantae	Lamiales	Lamiaceae	Stachys germanica L.	Aerial Parts: Flowers, Leaves, Stems	CQ-0571	22020; 22021	https://sernecportal.org/portal/collections/individual/index.php?occid=15825384&clid=0	Crude	dH2O	20 min. decoction
0.498023	0	001243	Plantae	Asparagales	Amaryllidaceae	Allium amethystinum Tausch	Aerial Parts: Stems	CQ-0565	22008; 22009	https://sernecportal.org/portal/collections/individual/index.php?occid=15825845&clid=0	Crude	dH2O	20 min. decoction
0.619538	0	001244	Plantae	Asterales	Asteraceae	Helminthotheca echioides (L.) Holub	Aerial Parts: Leaves, Stems	CQ-0579	22035	https://sernecportal.org/portal/collections/individual/index.php?occid=15825673&clid=0	Crude	dH2O	20 min. decoction
0.519447	-0.00165395	001245	Plantae	Fagales	Betulaceae	Corylus avellana L.	Woody Parts	CQ-0581	22038; 22309	https://sernecportal.org/portal/collections/individual/index.php?occid=15825953&clid=0	Crude	dH2O	20 min. decoction
0.48052	0.0025076	001246	Plantae	Asterales	Asteraceae	Cichorium intybus L.		CQ-0570	22018; 22019	https://sernecportal.org/portal/collections/individual/index.php?occid=15825820&clid=0	Crude	dH2O	20 min. decoction
0	0.142248	001247	Plantae	Asparagales	Asparagaceae	Asparagus acutifolius L.	Aerial Parts	CQ-0573	22024; 22025	https://sernecportal.org/portal/collections/individual/index.php?occid=15825736&clid=0	Crude	95% EtOH	2 x 72h maceration
0	0.0128023	001248	Plantae	Asterales	Asteraceae	Cichorium intybus L.	Aerial Parts: Leaves	CQ-0570	22018; 22019	https://sernecportal.org/portal/collections/individual/index.php?occid=15825820&clid=0	Crude	95% EtOH	2 x 72h maceration
0.0403384	0.03861	001249	Plantae	Lamiales	Lamiaceae	Phlomis italica L.	Roots	CQ-0572	22022; 22023	https://sernecportal.org/portal/collections/individual/index.php?occid=15826110&clid=0	Crude	95% EtOH	2 x 72h maceration
0.195129	-0.00243853	001250	Plantae	Ranunculales	Papaveraceae	Papaver rhoeas L.		CQ-0567	22012; 22013	https://sernecportal.org/portal/collections/individual/index.php?occid=15825780&clid=0	Crude	95% EtOH	2 x 72h maceration
0	0.0109734	001251	Plantae	Asparagales	Amaryllidaceae	Allium amethystinum Tausch	Aerial Parts: Flowers	CQ-0565	22008; 22009	https://sernecportal.org/portal/collections/individual/index.php?occid=15825845&clid=0	Crude	95% EtOH	2 x 72h maceration
0.414605	0.032919	001253	Plantae	Asparagales	Asparagaceae	Asparagus acutifolius L.	Aerial Parts	CQ-0573	22024; 22025	https://sernecportal.org/portal/collections/individual/index.php?occid=15825736&clid=0	Crude	dH2O	20 min. decoction
0	0.0109908	001254	Plantae	Fagales	Betulaceae	Corylus americana Walter	Aerial Parts: Leaves	CQ-0569	22016; 22017	https://sernecportal.org/portal/collections/individual/index.php?occid=15825640&clid=0	Crude	dH2O	20 min. decoction
0.388939	0.0452436	001255	Plantae	Ranunculales	Papaveraceae	Papaver rhoeas L.	Aerial Parts: Flowers, Fruits, Leaves, Stems	CQ-0567	22012; 22013	https://sernecportal.org/portal/collections/individual/index.php?occid=15825780&clid=0	Crude	dH2O	20 min. decoction
0.119822	0.0296688	001257	Plantae	Malvales	Malvaceae	Malva sylvestris L.	Aerial Parts: Flowers, Leaves, Stems	CQ-0582	22040; 22041	https://sernecportal.org/portal/collections/individual/index.php?occid=15826174&clid=0	Crude	95% EtOH	2 x 72h maceration
0.548806	0.0422678	001258	Plantae	Fagales	Betulaceae	Corylus avellana L.	Aerial Parts: Leaves	CQ-0581	22038; 22309	https://sernecportal.org/portal/collections/individual/index.php?occid=15825953&clid=0	Crude	95% EtOH	2 x 72h maceration
0	0.178622	001259	Plantae	Asterales	Asteraceae	Silybum marianum (L.) Gaertn.	Aerial Parts: Flowers	CQ-0580	22036; 22037	https://sernecportal.org/portal/collections/individual/index.php?occid=15825420&clid=0	Crude	95% EtOH	2 x 72h maceration
0.0357993	0.00778957	001260	Plantae	Fagales	Betulaceae	Corylus avellana L.	Aerial Parts: Leaves	CQ-0581	22038; 22309	https://sernecportal.org/portal/collections/individual/index.php?occid=15825953&clid=0	Crude	dH2O	20 min. decoction
0.448264	0.0226751	001261	Plantae	Asterales	Asteraceae	Silybum marianum (L.) Gaertn.	Aerial Parts: Flowers	CQ-0580	22036; 22037	https://sernecportal.org/portal/collections/individual/index.php?occid=15825420&clid=0	Crude	dH2O	20 min. decoction
0.195579	0.0325988	001262	Plantae	Malvales	Malvaceae	Malva sylvestris L.	Aerial Parts: Flowers, Leaves, Stems	CQ-0582	22040; 22041	https://sernecportal.org/portal/collections/individual/index.php?occid=15826174&clid=0	Crude	dH2O	20 min. decoction
0	0.0205243	001263	Plantae	Asterales	Asteraceae	Cichorium intybus L.	Roots	CQ-0570	22018; 22019	https://sernecportal.org/portal/collections/individual/index.php?occid=15825820&clid=0	Crude	95% EtOH	2 x 72h maceration
0	0.00853485	001264	Plantae	Asterales	Asteraceae	Artemisia arborescens (Vaill.) L.	Aerial Parts: Flowers	CQ-0598	22084; 22085; 22086	https://sernecportal.org/portal/collections/individual/index.php?occid=15825886&clid=0	Crude	95% EtOH	2 x 72h maceration
0	0.0483642	001265	Plantae	Malvales	Cistaceae	Fumana thymifolia (L.) Spach	Aerial Parts: Flowers, Fruits, Leaves, Stems	CQ-0575	22030; 22031	https://sernecportal.org/portal/collections/individual/index.php?occid=15826081&clid=0	Crude	95% EtOH	2 x 72h maceration
0	0.218452	001266	Plantae	Asterales	Asteraceae	Galactites tomentosa Moench	Aerial Parts: Flowers	CQ-0564	22006; 22007	https://sernecportal.org/portal/collections/individual/index.php?occid=15825823&clid=0	Crude	95% EtOH	2 x 72h maceration
0.309993	0	001267	Plantae	Asterales	Asteraceae	Helminthotheca echioides (L.) Holub	Roots	CQ-0579	22035	https://sernecportal.org/portal/collections/individual/index.php?occid=15825673&clid=0	Crude	95% EtOH	2 x 72h maceration
0.380941	0	001268	Plantae	Asterales	Asteraceae	Artemisia arborescens (Vaill.) L.	Aerial Parts: Flowers	CQ-0598	22084; 22085; 22086	https://sernecportal.org/portal/collections/individual/index.php?occid=15825886&clid=0	Crude	dH2O	20 min. decoction
0.747886	-0.00245425	001269	Plantae	Malvales	Cistaceae	Fumana thymifolia (L.) Spach	Aerial Parts: Flowers, Fruits, Leaves, Stems	CQ-0575	22030; 22031	https://sernecportal.org/portal/collections/individual/index.php?occid=15826081&clid=0	Crude	dH2O	20 min. decoction
0.441957	0.0025076	001270	Plantae	Asterales	Asteraceae	Galactites tomentosa Moench	Aerial Parts: Flowers	CQ-0564	22006; 22007	https://sernecportal.org/portal/collections/individual/index.php?occid=15825823&clid=0	Crude	dH2O	20 min. decoction
0	0	001272	Plantae	Ranunculales	Papaveraceae	Glaucium flavum Crantz	Aerial Parts: Fruits, Leaves, Stems	CQ-0588	22059; 22060; 22061	https://sernecportal.org/portal/collections/individual/index.php?occid=15825902&clid=0	Crude	95% EtOH	2 x 72h maceration
0.0522996	0.185938	001273	Plantae	Alismatales	Posidoniaceae	Posidonia oceanica (L.) Delile	Aerial Parts	CQ-0606	22103; 22104; 22193; 22104	https://sernecportal.org/portal/collections/individual/index.php?occid=15825940&clid=0	Crude	95% EtOH	2 x 72h maceration
0	0.113188	001274	Plantae	Apiales	Apiaceae	Magydaris pastinacea (Lam.) Paol.	Aerial Parts: Fruits	CQ-0591	22067; 22068; 22069	https://sernecportal.org/portal/collections/individual/index.php?occid=15825787&clid=0	Crude	95% EtOH	2 x 72h maceration
0.190795	0	001275	Plantae	Apiales	Apiaceae	Ferula communis L.	Aerial Parts: Fruits, Seeds	CQ-0589	22062; 22063	https://sernecportal.org/portal/collections/individual/index.php?occid=15826057&clid=0	Crude	95% EtOH	2 x 72h maceration
0.717569	0.0247917	001276	Plantae	Malvales	Thymelaeaceae	Thymelaea hirsuta (L.) Endl.	Woody Parts	CQ-0624	22139; 22140	https://sernecportal.org/portal/collections/individual/index.php?occid=15826156&clid=0	Crude	95% EtOH	2 x 72h maceration
0	0.037594	001278	Plantae	Lamiales	Lamiaceae	Teucrium fruticans L.	Aerial Parts: Leaves, Stems	CQ-0604	22099; 22100	https://sernecportal.org/portal/collections/individual/index.php?occid=15825340&clid=0	Crude	95% EtOH	2 x 72h maceration
0	0	001279	Plantae	Dipsacales	Caryophyllaceae	Dianthus rupicola Biv.	Woody Parts	CQ-0601	22093; 22094	https://sernecportal.org/portal/collections/individual/index.php?occid=15825760&clid=0	Crude	95% EtOH	2 x 72h maceration
0	0	001280	Plantae	Sapindales	Rutaceae	Ruta chalepensis L.	Aerial Parts: Flowers, Fruits, Leaves, Woody Parts	CQ-0585	22050; 22051; 22052	https://sernecportal.org/portal/collections/individual/index.php?occid=15825839&clid=0	Crude	95% EtOH	2 x 72h maceration
0.678899	0	001281	Plantae	Lamiales	Lamiaceae	Teucrium fruticans L.	Aerial Parts: Leaves, Stems	CQ-0604	22099; 22100	https://sernecportal.org/portal/collections/individual/index.php?occid=15825340&clid=0	Crude	dH2O	20 min. decoction
0.116692	0	001282	Plantae	Asterales	Asteraceae	Jacobaea maritima (L.) Pelser & Meijden	Aerial Parts: Flowers	CQ-0592	22070; 22071; 22072	https://sernecportal.org/portal/collections/individual/index.php?occid=15825615&clid=0	Crude	95% EtOH	2 x 72h maceration
0.0314911	0.0312945	001283	Plantae	Sapindales	Anacardiaceae	Pistacia lentiscus L.	Aerial Parts: Leaves	CQ-0584	22045; 22046; 22047; 22048; 22049	https://sernecportal.org/portal/collections/individual/index.php?occid=15825662&clid=0	Crude	95% EtOH	2 x 72h maceration
0	0.0211339	001284	Plantae	Asterales	Asteraceae	Helichrysum panormitanum Guss.	Roots, Woody Parts	CQ-0586	22053; 22054; 22055	https://sernecportal.org/portal/collections/individual/index.php?occid=15825571&clid=0	Crude	95% EtOH	2 x 72h maceration
0.385863	0	001285	Plantae	Ericales	Ericaceae	Erica multiflora L.	Aerial Parts: Leaves	CQ-0594	22076; 22078	https://sernecportal.org/portal/collections/individual/index.php?occid=15825632&clid=0	Crude	95% EtOH	2 x 72h maceration
0.346144	0	001286	Plantae	Lamiales	Scrophulariaceae	Verbascum sinuatum L.	Aerial Parts: Flowers, Leaves, Stems	CQ-0590	22064; 22065; 22066	https://sernecportal.org/portal/collections/individual/index.php?occid=15825727&clid=0	Crude	95% EtOH	2 x 72h maceration
0.748653	0.00218748	001287	Plantae	Ericales	Ericaceae	Erica multiflora L.	Aerial Parts: Leaves	CQ-0594	22076; 22078	https://sernecportal.org/portal/collections/individual/index.php?occid=15825632&clid=0	Crude	dH2O	20 min. decoction
0.496794	0	001288	Plantae	Sapindales	Anacardiaceae	Pistacia lentiscus L.	Aerial Parts: Leaves	CQ-0584	22045; 22046; 22047; 22048; 22049	https://sernecportal.org/portal/collections/individual/index.php?occid=15825662&clid=0	Crude	dH2O	20 min. decoction
0.784752	0.0203211	001289	Plantae	Ranunculales	Berberidaceae	Berberis lycium Royle	Roots	FK-006			Crude	95% EtOH	2 x 72h maceration
0.203371	0.158708	001290	Plantae	Sapindales	Rutaceae	Zanthoxylum armatum DC.	Aerial Parts: Fruits, Seeds	FK-002			Crude	95% EtOH	2 x 72h maceration
0	0.000203211	001291	Plantae	Gentianales	Gentianaceae	Swertia chirata Buch.-Ham. ex Wall.	Whole Plant	FK-004			Crude	95% EtOH	2 x 72h maceration
0.971333	0.027027	001292	Plantae	Gentianales	Apocynaceae	Nerium oleander L.	Aerial Parts: Leaves	FK-005			Crude	95% EtOH	2 x 72h maceration
0	0.0128023	001294	Plantae	Polypodiales	Pteridaceae	Adiantum capillus-veneris L.	Aerial Parts	FK-003			Crude	95% EtOH	2 x 72h maceration
0.920163	0.00602892	001295	Plantae	Ranunculales	Berberidaceae	Berberis lycium Royle	Roots	FK-006			Crude	dH2O	20 min. decoction
0.278618	0.00554874	001296	Plantae	Sapindales	Rutaceae	Zanthoxylum armatum DC.	Aerial Parts: Seeds	FK-002			Crude	dH2O	20 min. decoction
0.279907	0.0204343	001297	Plantae	Gentianales	Gentianaceae	Swertia chirata Buch.-Ham. ex Wall.	Whole Plant	FK-004			Crude	dH2O	20 min. decoction
0.9458	0.0041082	001298	Plantae	Gentianales	Apocynaceae	Nerium oleander L.	Aerial Parts: Leaves	FK-005			Crude	dH2O	20 min. decoction
0.412528	0.0113109	001299	Plantae	Gentianales	Gentianaceae	Gentiana olivieri Griseb.	Aerial Parts	FK-003			Crude	dH2O	20 min. decoction
0.140946	0	001300	Plantae	Sapindales	Anacardiaceae	Pistacia lentiscus L.	Woody Parts	CQ-0584	22045; 22046; 22047; 22048; 22049	https://sernecportal.org/portal/collections/individual/index.php?occid=15825662&clid=0	Crude	95% EtOH	2 x 72h maceration
0	-0.003861	001301	Plantae	Lamiales	Oleaceae	Phillyrea latifolia L.	Aerial Parts: Fruits, Leaves, Stems	CQ-0608	22107; 22108	https://sernecportal.org/portal/collections/individual/index.php?occid=15825481&clid=0	Crude	95% EtOH	2 x 72h maceration
0.0875684	-0.00304816	001302	Plantae	Asterales	Asteraceae	Jacobaea maritima (L.) Pelser & Meijden		CQ-0592	22070; 22071; 22072	https://sernecportal.org/portal/collections/individual/index.php?occid=15825615&clid=0	Crude	95% EtOH	2 x 72h maceration
0.0908026	0	001304	Plantae	Asterales	Asteraceae	Artemisia arborescens (Vaill.) L.	Aerial Parts: Leaves	CQ-0598	22084; 22085; 22086	https://sernecportal.org/portal/collections/individual/index.php?occid=15825886&clid=0	Crude	95% EtOH	2 x 72h maceration
0	0	001305	Plantae	Asterales	Asteraceae	Helichrysum panormitanum Guss.	Aerial Parts: Leaves, Stems	CQ-0586	22053; 22054; 22055	https://sernecportal.org/portal/collections/individual/index.php?occid=15825571&clid=0	Crude	95% EtOH	2 x 72h maceration
0	0	001306	Plantae	Asterales	Asteraceae	Helichrysum panormitanum Guss.	Aerial Parts: Flowers	CQ-0586	22053; 22054; 22055	https://sernecportal.org/portal/collections/individual/index.php?occid=15825571&clid=0	Crude	95% EtOH	2 x 72h maceration
0	0	001308	Plantae	Asterales	Asteraceae	Artemisia absinthium L.	Aerial Parts	FK-007			Crude	95% EtOH	2 x 72h maceration
0	0.163381	001309	Plantae	Rosales	Rosaceae	Pyrus pashia Buch.-Ham. ex D.Don	Aerial Parts: Fruits	FK-008			Crude	95% EtOH	2 x 72h maceration
0.0137439	0.014352	001311	Plantae	Asterales	Asteraceae	Artemisia absinthium L.	Aerial Parts	FK-007			Crude	dH2O	20 min. decoction
0.0342228	0	001312	Plantae	Rosales	Urticaceae	Urtica dioica L.	Aerial Parts: Fruits	FK-009			Crude	dH2O	20 min. decoction
0.650747	0	001313	Plantae	Malvales	Cistaceae	Cistus creticus L.	Aerial Parts: Fruits, Leaves	CQ-0643	22177; 22178	https://sernecportal.org/portal/collections/individual/index.php?occid=15825297&clid=0	Crude	95% EtOH	2 x 72h maceration
0	0.0550701	001314	Plantae	Malpighiales	Euphorbiaceae	Euphorbia dendroides L.	Aerial Parts: Woody Parts (red tops)	CQ-0596	22080; 22081	https://sernecportal.org/portal/collections/individual/index.php?occid=15825827&clid=0	Crude	95% EtOH	2 x 72h maceration
0	0.0741719	001316	Plantae	Brassicales	Brassicaceae	Diplotaxis tenuifolia (L.) DC.	Woody Parts	CQ-0630	22151; 22152	https://sernecportal.org/portal/collections/individual/index.php?occid=15826188&clid=0	Crude	95% EtOH	2 x 72h maceration
0.0601531	0.0367811	001317	Plantae	Asterales	Asteraceae	Helichrysum panormitanum Guss.	Aerial Parts: Flowers	CQ-0649	22189; 22190	https://sernecportal.org/portal/collections/individual/index.php?occid=15825607&clid=0	Crude	95% EtOH	2 x 72h maceration
0	0.0284495	001318	Plantae	Lamiales	Lamiaceae	Thymbra capitata (L.) Cav.	Woody Parts	CQ-0610	22112; 22111	https://sernecportal.org/portal/collections/individual/index.php?occid=15825548&clid=0	Crude	95% EtOH	2 x 72h maceration
0.980034	0.0241821	001320	Plantae	Solanales	Solanaceae	Solanum linnaeanum Hepper & P.-M.L.Jaeger	Aerial Parts: Fruits	CQ-0623	22137; 22138	https://sernecportal.org/portal/collections/individual/index.php?occid=15826142&clid=0	Crude	95% EtOH	2 x 72h maceration
0.576812	0.0145121	001321	Plantae	Solanales	Solanaceae	Solanum linnaeanum Hepper & P.-M.L.Jaeger	Aerial Parts: Fruits	CQ-0623	22137; 22138	https://sernecportal.org/portal/collections/individual/index.php?occid=15826142&clid=0	Crude	dH2O	20 min. decoction
0.138577	0	001322	Plantae	Rosales	Rosaceae	Pyrus pashia Buch.-Ham. ex D.Don	Aerial Parts: Fruits	FK-008			Crude	dH2O	20 min. decoction
0	-0.00264174	001323	Plantae	Malvales	Thymelaeaceae	Daphne gnidium L.	Aerial Parts: Woody Stems	CQ-0641	22173; 22174	https://sernecportal.org/portal/collections/individual/index.php?occid=15825892&clid=0	Crude	95% EtOH	2 x 72h maceration
0	0	001324	Plantae	Malvales	Thymelaeaceae	Thymelaea hirsuta (L.) Endl.	Aerial Parts: Leaves	CQ-0624	22139; 22140	https://sernecportal.org/portal/collections/individual/index.php?occid=15826156&clid=0	Crude	95% EtOH	2 x 72h maceration
0.195019	0.0390165	001325	Plantae	Alismatales	Posidoniaceae	Posidonia oceanica (L.) Delile	Aerial Parts: Leaves	CQ-0606	22103; 22104; 22193; 22104	https://sernecportal.org/portal/collections/individual/index.php?occid=15825940&clid=0	Crude	95% EtOH	2 x 72h maceration
0.0249826	0	001326	Plantae	Caryophyllales	Plumbaginaceae	Limonium tenuiculum (Tineo ex Guss.) Pignatti	Whole Plant	CQ-0648	22187; 22188	https://sernecportal.org/portal/collections/individual/index.php?occid=15825850&clid=0	Crude	95% EtOH	2 x 72h maceration
0.127657	0.224548	001327	Plantae	Malvales	Thymelaeaceae	Thymelaea tartonraira (L.) All.	Aerial Parts: Leaves	CQ-0647	22185; 22186	https://sernecportal.org/portal/collections/individual/index.php?occid=15825564&clid=0	Crude	95% EtOH	2 x 72h maceration
0.807445	0	001328	Plantae	Malvales	Cistaceae	Cistus creticus L.	Woody Parts	CQ-0643	22177; 22178	https://sernecportal.org/portal/collections/individual/index.php?occid=15825297&clid=0	Crude	95% EtOH	2 x 72h maceration
0.21858	0	001329	Plantae	Boraginales	Boraginaceae	Borago officinalis L.	Aerial Parts: Flowers, Leaves, Stems	CQ-0553	22000	https://sernecportal.org/portal/collections/individual/index.php?occid=15825391&clid=0	Crude	95% EtOH	2 x 72h maceration
0.183782	0	001330	Plantae	Apiales	Apiaceae	Coriandrum sativum L.	Aerial Parts: Flowers, Leaves, Stems	CQ-0555	22002	https://sernecportal.org/portal/collections/individual/index.php?occid=15825499&clid=0	Crude	95% EtOH	2 x 72h maceration
0.120099	0.0524284	001331	Plantae	Fabales	Fabaceae	Robinia pseudoacacia L.	Aerial Parts: Leaves, Stems	TS-013			Crude	95% EtOH	2 x 72h maceration
0.0793758	0.0284495	001332	Plantae	Caryophyllales	Amaranthaceae	Atriplex portulacoides L.	Aerial Parts: Leaves, Stems	CQ-0637	22165; 22166	https://sernecportal.org/portal/collections/individual/index.php?occid=15825498&clid=0	Crude	95% EtOH	2 x 72h maceration
0.837141	0	001333	Plantae	Fagales	Fagaceae	Quercus ilex L.	Woody Parts	CQ-0644	22179; 22180	https://sernecportal.org/portal/collections/individual/index.php?occid=15825533&clid=0	Crude	95% EtOH	2 x 72h maceration
0.52206	0	001334	Plantae	Malvales	Cistaceae	Cistus creticus L.	Woody Parts	CQ-0643	22177; 22178	https://sernecportal.org/portal/collections/individual/index.php?occid=15825297&clid=0	Crude	95% EtOH	2 x 72h maceration
0.0343872	0	001335	Plantae	Lamiales	Lamiaceae	Rosmarinus officinalis L.	Aerial Parts: Leaves	CQ-0642	22175; 22176	https://sernecportal.org/portal/collections/individual/index.php?occid=15825672&clid=0	Crude	95% EtOH	2 x 72h maceration
0	0	001336	Plantae	Malvales	Thymelaeaceae	Daphne sericea Vahl	Aerial Parts: Leaves	CQ-0640	22171; 22172	https://sernecportal.org/portal/collections/individual/index.php?occid=15825578&clid=0	Crude	95% EtOH	2 x 72h maceration
0.449959	0	001337	Plantae	Rosales	Rosaceae	Malus pumila Mill.	Apple cider vinegar	PUR-119			Crude	dH2O	Evaporated vinegar
0.0777314	0	001338	Plantae	Myrtales	Myrtaceae	Myrtus communis L.	Aerial Parts: Leaves	CQ-0639	22169; 22170	https://sernecportal.org/portal/collections/individual/index.php?occid=15825450&clid=0	Crude	95% EtOH	2 x 72h maceration
0.638197	0.14306	001339	Plantae	Poales	Poaceae	Arundo donax L.	Aerial Parts: Leaves	CQ-0631	22153; 22154	https://sernecportal.org/portal/collections/individual/index.php?occid=15826020&clid=0	Crude	95% EtOH	2 x 72h maceration
0.989469	0	001340	Plantae	Fabales	Fabaceae	Acacia saligna (Labill.) Wendl.	Woody Parts	CQ-0615	22121; 22122	https://sernecportal.org/portal/collections/individual/index.php?occid=15826169&clid=0	Crude	95% EtOH	2 x 72h maceration
0.426037	0.179841	001341	Plantae	Caryophyllales	Plumbaginaceae	Limonium aegusae Brullo	Roots	CQ-0613	22111; 22112	https://sernecportal.org/portal/collections/individual/index.php?occid=15826017&clid=0	Crude	95% EtOH	2 x 72h maceration
0	0	001342	Plantae	Solanales	Solanaceae	Nicotiana glauca Graham	Aerial Parts: Leaves	CQ-0612	22115; 22116	https://sernecportal.org/portal/collections/individual/index.php?occid=15826097&clid=0	Crude	95% EtOH	2 x 72h maceration
0.925894	0	001343	Plantae	Fabales	Fabaceae	Acacia saligna (Labill.) Wendl.	Aerial Parts: Fruits	CQ-0615	22121; 22122	https://sernecportal.org/portal/collections/individual/index.php?occid=15826169&clid=0	Crude	95% EtOH	2 x 72h maceration
0.0249881	0	001344	Plantae	Brassicales	Brassicaceae	Diplotaxis erucoides (L.) DC.	Whole Plant	CQ-0632	22155; 22156	https://sernecportal.org/portal/collections/individual/index.php?occid=15825685&clid=0	Crude	95% EtOH	2 x 72h maceration
0.660489	0.02215	001345	Plantae	Malpighiales	Euphorbiaceae	Euphorbia segetalis L.	Roots	CQ-0611	22113; 22114	https://sernecportal.org/portal/collections/individual/index.php?occid=15826032&clid=0	Crude	95% EtOH	2 x 72h maceration
0.622743	-0.00229419	001346	Plantae	Fabales	Fabaceae	Acacia saligna (Labill.) Wendl.	Aerial Parts: Fruits	CQ-0615	22121; 22122	https://sernecportal.org/portal/collections/individual/index.php?occid=15826169&clid=0	Crude	dH2O	20 min. decoction
0	0	001347	Plantae	Apiales	Apiaceae	Thapsia garganica L.	Aerial Parts: Seeds	CQ-0619	22129; 22130	https://sernecportal.org/portal/collections/individual/index.php?occid=15825791&clid=0	Crude	95% EtOH	2 x 72h maceration
0.749323	0	001348	Plantae	Myrtales	Myrtaceae	Myrtus communis L.	Woody Parts, Woody Stems	CQ-0639	22169; 22170	https://sernecportal.org/portal/collections/individual/index.php?occid=15825450&clid=0	Crude	95% EtOH	2 x 72h maceration
0.864565	0	001349	Plantae	Solanales	Solanaceae	Solanum linnaeanum Hepper & P.-M.L.Jaeger	Aerial Parts: Leaves	CQ-0623	22137; 22138	https://sernecportal.org/portal/collections/individual/index.php?occid=15826142&clid=0	Crude	95% EtOH	2 x 72h maceration
0.568555	0	001350	Plantae	Rosales	Rosaceae	Crataegus monogyna Jacq.	Aerial Parts: Fruits	CQ-0638	22167; 22168	https://sernecportal.org/portal/collections/individual/index.php?occid=15825271&clid=0	Crude	95% EtOH	2 x 72h maceration
0.652377	0.010567	001351	Plantae	Dipsacales	Caryophyllaceae	Dianthus rupicola Biv.	Aerial Parts: Flowers, Leaves, Stems	CQ-0601	22093; 22094	https://sernecportal.org/portal/collections/individual/index.php?occid=15825760&clid=0	Crude	95% EtOH	2 x 72h maceration
0	0	001352	Plantae	Solanales	Solanaceae	Nicotiana glauca Graham	Woody Parts	CQ-0612	22115; 22116	https://sernecportal.org/portal/collections/individual/index.php?occid=15826097&clid=0	Crude	95% EtOH	2 x 72h maceration
0.979579	0.0924609	001354	Plantae	Malpighiales	Euphorbiaceae	Euphorbia segetalis L.	Aerial Parts: Flowers, Leaves, Stems	CQ-0611	22113; 22114	https://sernecportal.org/portal/collections/individual/index.php?occid=15826032&clid=0	Crude	95% EtOH	2 x 72h maceration
0	0	001355	Plantae	Lamiales	Lamiaceae	Thymbra capitata (L.) Cav.	Aerial Parts: Flowers, Stems	CQ-0610	22112; 22111	https://sernecportal.org/portal/collections/individual/index.php?occid=15825548&clid=0	Crude	95% EtOH	2 x 72h maceration
0.978403	0	001356	Plantae	Lamiales	Acanthaceae	Acanthus mollis L.	Aerial Parts: Flowers, Leaves, Stems	CQ-0609	22109; 22110	https://sernecportal.org/portal/collections/individual/index.php?occid=15825336&clid=0	Crude	95% EtOH	2 x 72h maceration
0.326324	0.0109908	001357	Plantae	Poales	Poaceae	Arundo donax L.	Aerial Parts: Leaves	CQ-0631	22153; 22154	https://sernecportal.org/portal/collections/individual/index.php?occid=15826020&clid=0	Crude	dH2O	20 min. decoction
0.58313	0	001358	Plantae	Rosales	Rosaceae	Crataegus monogyna Jacq.	Aerial Parts: Fruits	CQ-0638	22167; 22168	https://sernecportal.org/portal/collections/individual/index.php?occid=15825271&clid=0	Crude	dH2O	20 min. decoction
0.135247	0.025076	001359	Plantae	Apiales	Apiaceae	Thapsia garganica L.	Aerial Parts: Seeds	CQ-0619	22129; 22130	https://sernecportal.org/portal/collections/individual/index.php?occid=15825791&clid=0	Crude	dH2O	20 min. decoction
0.110321	0.0282772	001360	Plantae	Solanales	Solanaceae	Nicotiana glauca Graham	Aerial Parts: Leaves	CQ-0612	22115; 22116	https://sernecportal.org/portal/collections/individual/index.php?occid=15826097&clid=0	Crude	dH2O	20 min. decoction
0	0	001361	Plantae	Asterales	Asteraceae	Artemisia arborescens (Vaill.) L.	Aerial Parts: Flowers	CQ-0598	22084; 22085; 22086	https://sernecportal.org/portal/collections/individual/index.php?occid=15825886&clid=0	Crude	95% EtOH	2 x 72h maceration
0	0.0151809	001362	Plantae	Malpighiales	Euphorbiaceae	Euphorbia dendroides L.	Aerial Parts: Leaves	CQ-0596	22080; 22081	https://sernecportal.org/portal/collections/individual/index.php?occid=15825827&clid=0	Crude	95% EtOH	2 x 72h maceration
0	0.0250949	001363	Plantae	Asterales	Asteraceae	Limbarda crithmoides (L.) Dumort.	Aerial Parts: Leaves, Stems	CQ-0634	22159; 22160	https://sernecportal.org/portal/collections/individual/index.php?occid=15826093&clid=0	Crude	95% EtOH	2 x 72h maceration
0	0.182325	001364	Plantae	Malvales	Thymelaeaceae	Thymelaea hirsuta (L.) Endl.	Aerial Parts: Woody Parts	CQ-0624	22139; 22140	https://sernecportal.org/portal/collections/individual/index.php?occid=15826156&clid=0	Crude	95% EtOH	2 x 72h maceration
0.0764427	0.00960421	001365	Plantae	Solanales	Solanaceae	Solanum linnaeanum Hepper & P.-M.L.Jaeger	Woody Parts	CQ-0623	22137; 22138	https://sernecportal.org/portal/collections/individual/index.php?occid=15826142&clid=0	Crude	95% EtOH	2 x 72h maceration
0.132593	0.0701727	001366	Plantae	Fabales	Fabaceae	Ceratonia siliqua L.	Aerial Parts: Leaves	CQ-0618	22127; 22128	https://sernecportal.org/portal/collections/individual/index.php?occid=15825472&clid=0	Crude	95% EtOH	2 x 72h maceration
0.0397864	0	001367	Plantae	Fabales	Fabaceae	Ceratonia siliqua L.	Aerial Parts: Fruits	CQ-0618	22127; 22128	https://sernecportal.org/portal/collections/individual/index.php?occid=15825472&clid=0	Crude	95% EtOH	2 x 72h maceration
0.143055	0.00495701	001368	Plantae	Asterales	Asteraceae	Silybum marianum (L.) Gaertn.	Aerial Parts: Flowers	CQ-0580	22036; 22037	https://sernecportal.org/portal/collections/individual/index.php?occid=15825420&clid=0	Crude	95% EtOH	2 x 72h maceration
0.0392166	0	001369	Plantae	Fagales	Betulaceae	Corylus avellana L.	Aerial Parts: Leaves	CQ-0581	22038; 22309	https://sernecportal.org/portal/collections/individual/index.php?occid=15825953&clid=0	Crude	95% EtOH	2 x 72h maceration
0	0.0130122	001370	Plantae	Lamiales	Orobanchaceae	Parentucellia viscosa (L.) Caruel	Whole Plant	CQ-0578	22034	https://sernecportal.org/portal/collections/individual/index.php?occid=15825733&clid=0	Crude	95% EtOH	2 x 72h maceration
0	-0.00154907	001371	Plantae	Ranunculales	Papaveraceae	Glaucium flavum Crantz	Roots	CQ-0588	22059; 22060; 22061	https://sernecportal.org/portal/collections/individual/index.php?occid=15825902&clid=0	Crude	95% EtOH	2 x 72h maceration
0	0.00728061	001372	Plantae	Asterales	Asteraceae	Jacobaea maritima (L.) Pelser & Meijden	Roots	CQ-0592	22070; 22071; 22072	https://sernecportal.org/portal/collections/individual/index.php?occid=15825615&clid=0	Crude	95% EtOH	2 x 72h maceration
0.907413	0	001373	Plantae	Asparagales	Asparagaceae	Drimia pancration (Steinh.) J.C.Manning & Goldblatt	Bulbs	CQ-0595	22079	https://sernecportal.org/portal/collections/individual/index.php?occid=15825269&clid=0	Crude	95% EtOH	2 x 72h maceration
0	0.038107	001374	Plantae	Gentianales	Apocynaceae	Periploca laevigata Aiton	Aerial Parts: Seeds	CQ-0602	22095; 22096	https://sernecportal.org/portal/collections/individual/index.php?occid=15825876&clid=0	Crude	95% EtOH	2 x 72h maceration
0	0.00714934	001375	Plantae	Gentianales	Apocynaceae	Periploca laevigata Aiton	Aerial Parts: Seeds	CQ-0602	22095; 22096	https://sernecportal.org/portal/collections/individual/index.php?occid=15825876&clid=0	Crude	dH2O	20 min. decoction
0.304875	0.0377207	001381	Plantae	Asterales	Asteraceae	Silybum marianum (L.) Gaertn.	Aerial Parts: Flowers	CQ-0580	22036; 22037	https://sernecportal.org/portal/collections/individual/index.php?occid=15825420&clid=0	Crude	dH2O	20 min. decoction
0.208353	0.00618898	001382	Plantae	Lamiales	Orobanchaceae	Parentucellia viscosa (L.) Caruel	Whole Plant	CQ-0578	22034	https://sernecportal.org/portal/collections/individual/index.php?occid=15825733&clid=0	Crude	dH2O	20 min. decoction
0.278676	0.0225151	001383	Plantae	Asterales	Asteraceae	Jacobaea maritima (L.) Pelser & Meijden	Roots	CQ-0592	22070; 22071; 22072	https://sernecportal.org/portal/collections/individual/index.php?occid=15825615&clid=0	Crude	dH2O	20 min. decoction
0	0.038521	001384	Plantae	Malpighiales	Euphorbiaceae	Euphorbia segetalis L.	Aerial Parts: Flowers, Leaves, Stems	CQ-0611	22113; 22114	https://sernecportal.org/portal/collections/individual/index.php?occid=15826032&clid=0	Crude	dH2O	20 min. decoction
0.909809	0.0325988	001385	Plantae	Asparagales	Asparagaceae	Drimia pancration (Steinh.) J.C.Manning & Goldblatt	Bulbs	CQ-0595	22079	https://sernecportal.org/portal/collections/individual/index.php?occid=15825269&clid=0	Crude	dH2O	20 min. decoction
0.23334	0.0374006	001386	Plantae	Malpighiales	Euphorbiaceae	Euphorbia segetalis L.	Roots	CQ-0611	22113; 22114	https://sernecportal.org/portal/collections/individual/index.php?occid=15826032&clid=0	Crude	dH2O	20 min. decoction
0.12419	0.0212346	001387	Plantae	Lamiales	Lamiaceae	Thymbra capitata (L.) Cav.	Aerial Parts: Flowers, Leaves, Stems	CQ-0610	22112; 22111	https://sernecportal.org/portal/collections/individual/index.php?occid=15825548&clid=0	Crude	dH2O	20 min. decoction
0.3133	0.0123925	001388	Plantae	Rosales	Rhamnaceae	Rhamnus lycioides L.	Aerial Parts: Fruits, Leaves, Woody Stems	CQ-0605	22101; 22102	https://sernecportal.org/portal/collections/individual/index.php?occid=15825981&clid=0	Crude	95% EtOH	2 x 72h maceration
0.313072	-0.00402757	001389	Plantae	Lamiales	Oleaceae	Phillyrea latifolia L.	Aerial Parts: Woody Stems	CQ-0608	22107; 22108	https://sernecportal.org/portal/collections/individual/index.php?occid=15825481&clid=0	Crude	95% EtOH	2 x 72h maceration
0.367057	0.00325304	001390	Plantae	Caryophyllales	Plumbaginaceae	Limonium aegusae Brullo	Aerial Parts: Flowers, Leaves, Stems	CQ-0613	22111; 22112	https://sernecportal.org/portal/collections/individual/index.php?occid=15826017&clid=0	Crude	95% EtOH	2 x 72h maceration
0.350153	0.0952676	001391	Plantae	Fabales	Fabaceae	Ceratonia siliqua L.	Woody Parts	CQ-0618	22127; 22128	https://sernecportal.org/portal/collections/individual/index.php?occid=15825472&clid=0	Crude	95% EtOH	2 x 72h maceration
0.272943	0.0472465	001392	Plantae	Lamiales	Lamiaceae	Clinopodium nepeta (L.) Kuntze	Aerial Parts: Flowers, Leaves, Stems	CQ-0627	22146; 22145	https://sernecportal.org/portal/collections/individual/index.php?occid=15826015&clid=0	Crude	95% EtOH	2 x 72h maceration
0.320265	0.132956	001393	Plantae	Solanales	Solanaceae	Nicotiana glauca Graham	Aerial Parts: Woody Stems	CQ-0612	22115; 22116	https://sernecportal.org/portal/collections/individual/index.php?occid=15826097&clid=0	Crude	dH2O	20 min. decoction
0.249491	-0.00046472	001394	Plantae	Fagales	Betulaceae	Corylus avellana L.	Aerial Parts: Leaves	CQ-0581	22038; 22309	https://sernecportal.org/portal/collections/individual/index.php?occid=15825953&clid=0	Crude	dH2O	20 min. decoction
0.126554	0.0245958	001395	Plantae	Caryophyllales	Amaranthaceae	Atriplex portulacoides L.	Aerial Parts: Leaves, Stems	CQ-0637	22165; 22166	https://sernecportal.org/portal/collections/individual/index.php?occid=15825498&clid=0	Crude	dH2O	20 min. decoction
0.0331731	0.0668516	001396	Plantae	Myrtales	Myrtaceae	Myrtus communis L.	Aerial Parts: Leaves	CQ-0639	22169; 22170	https://sernecportal.org/portal/collections/individual/index.php?occid=15825450&clid=0	Crude	dH2O	20 min. decoction
0.20561	0.0306715	001397	Plantae	Asterales	Asteraceae	Solidago altissima L.	Aerial Parts: Leaves	TS-015	22407; 22419	https://sernecportal.org/portal/collections/individual/index.php?occid=17106765&clid=0	Crude	95% EtOH	2 x 72h maceration
0.133148	0.122996	001398	Plantae	Asterales	Asteraceae	Solidago altissima L.	Aerial Parts: Stems	TS-015	22407; 22419	https://sernecportal.org/portal/collections/individual/index.php?occid=17106765&clid=0	Crude	95% EtOH	2 x 72h maceration
0.319734	0.0176594	001399	Plantae	Asterales	Asteraceae	Solidago altissima L.	Roots	TS-015	22407; 22419	https://sernecportal.org/portal/collections/individual/index.php?occid=17106765&clid=0	Crude	95% EtOH	2 x 72h maceration
0.185249	0	001400	Plantae	Asterales	Asteraceae	Solidago altissima L.	Aerial Parts: Flowers, Leaves, Stems	TS-015	22407; 22419	https://sernecportal.org/portal/collections/individual/index.php?occid=17106765&clid=0	Crude	95% EtOH	2 x 72h maceration
0.308908	0.0831849	001401	Plantae	Asterales	Asteraceae	Solidago altissima L.	Aerial Parts: Flowers	TS-015	22407; 22419	https://sernecportal.org/portal/collections/individual/index.php?occid=17106765&clid=0	Crude	95% EtOH	2 x 72h maceration
0.173922	0.0503447	001402	Plantae	Brassicales	Brassicaceae	Diplotaxis tenuifolia (L.) DC.	Aerial Parts: Flowers, Leaves, Stems	CQ-0630	22151; 22152	https://sernecportal.org/portal/collections/individual/index.php?occid=15826188&clid=0	Crude	95% EtOH	2 x 72h maceration
0.39598	0.0242757	001403	Plantae	Asterales	Asteraceae	Solidago altissima L.	Roots	TS-015	22407; 22419	https://sernecportal.org/portal/collections/individual/index.php?occid=17106765&clid=0	Crude	dH2O	20 min. decoction
0.452762	0.00442832	001404	Plantae	Brassicales	Brassicaceae	Diplotaxis tenuifolia (L.) DC.	Aerial Parts: Flowers, Leaves, Stems	CQ-0630	22151; 22152	https://sernecportal.org/portal/collections/individual/index.php?occid=15826188&clid=0	Crude	dH2O	20 min. decoction
0.456627	-0.00293443	001405	Plantae	Asterales	Asteraceae	Solidago altissima L.	Aerial Parts: Stems	TS-015	22407; 22419	https://sernecportal.org/portal/collections/individual/index.php?occid=17106765&clid=0	Crude	dH2O	20 min. decoction
0.411515	0.0149923	001406	Plantae	Asterales	Asteraceae	Silybum marianum (L.) Gaertn.	Aerial Parts: Flowers	CQ-0580	22036; 22037	https://sernecportal.org/portal/collections/individual/index.php?occid=15825420&clid=0	Crude	dH2O	20 min. decoction
0.756018	0.00907005	001407	Plantae	Malvales	Cistaceae	Cistus creticus L.		CQ-0643	22177; 22178	https://sernecportal.org/portal/collections/individual/index.php?occid=15825297&clid=0	Crude	dH2O	20 min. decoction
0.813472	0.0343595	001408	Plantae	Asterales	Asteraceae	Solidago altissima L.	Aerial Parts: Leaves	TS-015	22407; 22419	https://sernecportal.org/portal/collections/individual/index.php?occid=17106765&clid=0	Crude	dH2O	20 min. decoction
0.216489	0.00867477	001409	Plantae	Caryophyllales	Amaranthaceae	Arthrocnemum macrostachyum (Moric.) K.Koch	Aerial Parts: Leaves	CQ-0635	22161; 22162	https://sernecportal.org/portal/collections/individual/index.php?occid=15825814&clid=0	Crude	95% EtOH	2 x 72h maceration
0.241051	0.0364031	001410	Plantae	Rosales	Rosaceae	Crataegus monogyna Jacq.	Aerial Parts: Woody Stems	CQ-0638	22167; 22168	https://sernecportal.org/portal/collections/individual/index.php?occid=15825271&clid=0	Crude	95% EtOH	2 x 72h maceration
0	0.133839	001411	Plantae	Malvales	Thymelaeaceae	Daphne sericea Vahl	Aerial Parts: Woody Stems	CQ-0640	22171; 22172	https://sernecportal.org/portal/collections/individual/index.php?occid=15825578&clid=0	Crude	95% EtOH	2 x 72h maceration
0.196972	0.157695	001412	Plantae	Dipsacales	Caprifoliaceae	Pseudoscabiosa limonifolia (Vahl) Devesa	Aerial Parts: Woody Stems	CQ-0646	22183; 22184	https://sernecportal.org/portal/collections/individual/index.php?occid=15825944&clid=0	Crude	95% EtOH	2 x 72h maceration
0	0.300829	001413	Plantae	Asterales	Asteraceae	Helichrysum panormitanum Guss.	Aerial Parts: Leaves, Stems	CQ-0649	22189; 22190	https://sernecportal.org/portal/collections/individual/index.php?occid=15825607&clid=0	Crude	95% EtOH	2 x 72h maceration
0.986726	0.0353199	001415	Plantae	Dipsacales	Caryophyllaceae	Dianthus rupicola Biv.	Aerial Parts: Flowers, Leaves, Stems	CQ-0601	22093; 22094	https://sernecportal.org/portal/collections/individual/index.php?occid=15825760&clid=0	Crude	dH2O	20 min. decoction
0.0888936	0.0261964	001416	Plantae	Fabales	Fabaceae	Acacia saligna (Labill.) Wendl.	Woody Parts	CQ-0615	22121; 22122	https://sernecportal.org/portal/collections/individual/index.php?occid=15826169&clid=0	Crude	dH2O	20 min. decoction
0.249702	0.0449234	001417	Plantae	Ranunculales	Papaveraceae	Glaucium flavum Crantz	Roots	CQ-0588	22059; 22060; 22061	https://sernecportal.org/portal/collections/individual/index.php?occid=15825902&clid=0	Crude	dH2O	20 min. decoction
0.87995	0.000619627	001420	Plantae	Saxifragales	Crassulaceae	Kalanchoe mortagei Raym.-Hamet & H. Perrier	Aerial Parts: Flowers (Immature), Leaves, Stems	NR-003	22474	https://sernecportal.org/portal/collections/individual/index.php?occid=21127286&clid=0	Crude	80% EtOH(aq)	2 x 72h maceration
0.869549	0.0207575	001421	Plantae	Saxifragales	Crassulaceae	Bryophyllum fedtschenkoi (Raym.-Hamet & H.Perrier) Lauz.-March.	Aerial Parts: Leaves, Stems, Woody Parts	NR-004	22702	https://sernecportal.org/portal/collections/individual/index.php?occid=21129281&clid=0	Crude	80% EtOH(aq)	2 x 72h maceration
0.518769	0.000586886	001422	Plantae	Fagales	Fagaceae	Quercus ilex L.	Woody Parts	CQ-0644	22179; 22180	https://sernecportal.org/portal/collections/individual/index.php?occid=15825533&clid=0	Crude	dH2O	20 min. decoction
0.125445	0.0396415	001423	Plantae	Lamiales	Oleaceae	Phillyrea latifolia L.	Woody Parts	CQ-0608	22107; 22108	https://sernecportal.org/portal/collections/individual/index.php?occid=15825481&clid=0	Crude	dH2O	20 min. decoction
0	0.0324388	001424	Plantae	Lamiales	Lamiaceae	Clinopodium nepeta (L.) Kuntze	Aerial Parts: Flowers, Leaves, Stems	CQ-0627	22146; 22145	https://sernecportal.org/portal/collections/individual/index.php?occid=15826015&clid=0	Crude	dH2O	20 min. decoction
0.473436	0.0172331	001425	Plantae	Caryophyllales	Plumbaginaceae	Limonium aegusae Brullo	Aerial Parts: Flowers, Leaves, Stems	CQ-0613	22111; 22112	https://sernecportal.org/portal/collections/individual/index.php?occid=15826017&clid=0	Crude	dH2O	20 min. decoction
0.636036	-0.00309449	001426	Plantae	Fabales	Fabaceae	Ceratonia siliqua L.	Woody Parts	CQ-0618	22127; 22128	https://sernecportal.org/portal/collections/individual/index.php?occid=15825472&clid=0	Crude	dH2O	20 min. decoction
0.720451	-0.00469509	001427	Plantae	Asterales	Asteraceae	Solidago altissima L.	Aerial Parts: Flowers, Leaves, Stems	TS-015	22407; 22419	https://sernecportal.org/portal/collections/individual/index.php?occid=17106765&clid=0	Crude	dH2O	20 min. decoction
0.828334	0.0292376	001428	Plantae	Asterales	Asteraceae	Solidago altissima L.	Aerial Parts: Flowers	TS-015	22407; 22419	https://sernecportal.org/portal/collections/individual/index.php?occid=17106765&clid=0	Crude	dH2O	20 min. decoction
0.396572	0.0205944	001429	Plantae	Rosales	Rhamnaceae	Rhamnus lycioides L.	Aerial Parts: Leaves, Woody Stems	CQ-0605	22101; 22102	https://sernecportal.org/portal/collections/individual/index.php?occid=15825981&clid=0	Crude	dH2O	20 min. decoction
0.421241	0.0258763	001430	Plantae	Lamiales	Acanthaceae	Acanthus mollis L.	Aerial Parts: Flowers, Leaves, Stems	CQ-0609	22109; 22110	https://sernecportal.org/portal/collections/individual/index.php?occid=15825336&clid=0	Crude	dH2O	20 min. decoction
0.594312	0.0114709	001431	Plantae	Malpighiales	Euphorbiaceae	Euphorbia segetalis L.	Aerial Parts: Flowers, Leaves, Stems	CQ-0611	22113; 22114	https://sernecportal.org/portal/collections/individual/index.php?occid=15826032&clid=0	Crude	dH2O	20 min. decoction
0.497118	0.0327589	001432	Plantae	Caryophyllales	Amaranthaceae	Arthrocnemum macrostachyum (Moric.) K.Koch	Aerial Parts: Leaves	CQ-0635	22161; 22162	https://sernecportal.org/portal/collections/individual/index.php?occid=15825814&clid=0	Crude	dH2O	20 min. decoction
0	0.00682922	001433	Plantae	Asterales	Asteraceae	Limbarda crithmoides (L.) Dumort.	Aerial Parts: Leaves, Stems	CQ-0634	22159; 22160	https://sernecportal.org/portal/collections/individual/index.php?occid=15826093&clid=0	Crude	dH2O	20 min. decoction
0.318997	0	001434	Plantae	Malvales	Thymelaeaceae	Daphne oleoides Schreb.	Aerial Parts: Woody Stems	CQ-0640	22171; 22172	https://sernecportal.org/portal/collections/individual/index.php?occid=15825578&clid=0	Crude	dH2O	20 min. decoction
0	0.00987035	001435	Plantae	Lamiales	Lamiaceae	Rosmarinus officinalis L.	Aerial Parts: Leaves	CQ-0642	22175; 22176	https://sernecportal.org/portal/collections/individual/index.php?occid=15825672&clid=0	Crude	dH2O	20 min. decoction
0.356385	0.0269967	001436	Plantae	Dipsacales	Caprifoliaceae	Pseudoscabiosa limonifolia (Vahl) Devesa	Aerial Parts: Woody Stems	CQ-0646	22183; 22184	https://sernecportal.org/portal/collections/individual/index.php?occid=15825944&clid=0	Crude	dH2O	20 min. decoction
0.600271	0.0041082	001437	Plantae	Rosales	Rosaceae	Crataegus monogyna Jacq.	Aerial Parts: Woody Stems	CQ-0638	22167; 22168	https://sernecportal.org/portal/collections/individual/index.php?occid=15825271&clid=0	Crude	dH2O	20 min. decoction
0.458611	0.00602892	001438	Fungi	Hymenochaetales	Hymenochaetaceae	Inonotus obliquus (Ach. ex Pers.) Pilát	Fruiting Body	JA-020			Crude	dH2O	provided as pre-made tea
0.367894	0.0140319	001439	Plantae	Fabales	Fabaceae	Ceratonia siliqua L.	Aerial Parts: Leaves	CQ-0618	22127; 22128	https://sernecportal.org/portal/collections/individual/index.php?occid=15825472&clid=0	Crude	dH2O	20 min. decoction
0.420979	0.0399616	001440	Plantae	Fabales	Fabaceae	Ceratonia siliqua L.	Aerial Parts: Fruits	CQ-0618	22127; 22128	https://sernecportal.org/portal/collections/individual/index.php?occid=15825472&clid=0	Crude	dH2O	20 min. decoction
0.489983	0.00698928	001441	Plantae	Lamiales	Lamiaceae	Thymbra capitata (L.) Cav.	Aerial Parts: Flowers, Leaves, Stems (soft stems)	CQ-0610	22112; 22111	https://sernecportal.org/portal/collections/individual/index.php?occid=15825548&clid=0	Crude	dH2O	20 min. decoction
0.471411	0.0338793	001442	Plantae	Malvales	Thymelaeaceae	Daphne oleoides Schreb.	Aerial Parts: Leaves	CQ-0640	22171; 22172	https://sernecportal.org/portal/collections/individual/index.php?occid=15825578&clid=0	Crude	dH2O	20 min. decoction
0.446136	0.00378808	001443	Plantae	Solanales	Solanaceae	Solanum linnaeanum Hepper & P.-M.L.Jaeger	Woody Parts	CQ-0623	22137; 22138	https://sernecportal.org/portal/collections/individual/index.php?occid=15826142&clid=0	Crude	dH2O	20 min. decoction
0.552125	0.00186736	001444	Plantae	Solanales	Solanaceae	Solanum linnaeanum Hepper & P.-M.L.Jaeger	Aerial Parts: Leaves	CQ-0623	22137; 22138	https://sernecportal.org/portal/collections/individual/index.php?occid=15826142&clid=0	Crude	dH2O	20 min. decoction
0.529126	0.0202742	001445	Plantae	Caryophyllales	Plumbaginaceae	Limonium aegusae Brullo	Roots	CQ-0613	22111; 22112	https://sernecportal.org/portal/collections/individual/index.php?occid=15826017&clid=0	Crude	dH2O	20 min. decoction
0	0.030358	001446	Plantae	Asterales	Asteraceae	Helichrysum panormitanum Guss.	Aerial Parts: Leaves, Stems	CQ-0649	22189; 22190	https://sernecportal.org/portal/collections/individual/index.php?occid=15825607&clid=0	Crude	dH2O	20 min. decoction
0.150588	0.0241157	001447	Plantae	Lamiales	Oleaceae	Phillyrea latifolia L.	Aerial Parts: Fruits, Leaves, Stems	CQ-0608	22107; 22108	https://sernecportal.org/portal/collections/individual/index.php?occid=15825481&clid=0	Crude	dH2O	20 min. decoction
0.539773	0.0049085	001448	Plantae	Apiales	Apiaceae	Foeniculum vulgare Mill.	Aerial Parts	CQ-0599	22087; 22088; 22089; 22090	https://sernecportal.org/portal/collections/individual/index.php?occid=15826128&clid=0	Crude	dH2O	20 min. decoction
0.226313	0.0663714	001449	Plantae	Solanales	Solanaceae	Solanum linnaeanum Hepper & P.-M.L.Jaeger	Aerial Parts: Fruits	CQ-0623	22137; 22138	https://sernecportal.org/portal/collections/individual/index.php?occid=15826142&clid=0	Crude	dH2O	20 min. decoction
0.360035	0.0309982	001450	Plantae	Malvales	Thymelaeaceae	Thymelaea hirsuta (L.) Endl.	Aerial Parts: Leaves	CQ-0624	22139; 22140	https://sernecportal.org/portal/collections/individual/index.php?occid=15826156&clid=0	Crude	dH2O	20 min. decoction
0.406098	0.0404418	001451	Plantae	Malpighiales	Euphorbiaceae	Euphorbia dendroides L.	Woody Parts, Red Tops	CQ-0596	22080; 22081	https://sernecportal.org/portal/collections/individual/index.php?occid=15825827&clid=0	Crude	dH2O	20 min. decoction
0.353085	0.0295577	001452	Plantae	Asterales	Asteraceae	Artemisia arborescens (Vaill.) L.	Aerial Parts: Leaves	CQ-0598	22084; 22085; 22086	https://sernecportal.org/portal/collections/individual/index.php?occid=15825886&clid=0	Crude	dH2O	20 min. decoction
0.440785	0.0484448	001453	Plantae	Malvales	Thymelaeaceae	Daphne gnidium L.	Woody Parts	CQ-0641	22173; 22174	https://sernecportal.org/portal/collections/individual/index.php?occid=15825892&clid=0	Crude	dH2O	20 min. decoction
0.390962	0.0033079	001455	Plantae	Apiales	Apiaceae	Ferula communis L.	Aerial Parts: Fruits, Seeds	CQ-0589	22062; 22063	https://sernecportal.org/portal/collections/individual/index.php?occid=15826057&clid=0	Crude	dH2O	20 min. decoction
0.557394	0.0274769	001456	Plantae	Asterales	Asteraceae	Helichrysum panormitanum Guss.	Aerial Parts: Leaves, Stems	CQ-0586	22053; 22054; 22055	https://sernecportal.org/portal/collections/individual/index.php?occid=15825571&clid=0	Crude	dH2O	20 min. decoction
0.535418	0.027797	001457	Plantae	Sapindales	Anacardiaceae	Pistacia lentiscus L.	Woody Parts	CQ-0584	22045; 22046; 22047; 22048; 22049	https://sernecportal.org/portal/collections/individual/index.php?occid=15825662&clid=0	Crude	dH2O	20 min. decoction
0	0.0138718	001459	Plantae	Ranunculales	Papaveraceae	Glaucium flavum Crantz	Aerial Parts	CQ-0588	22059; 22060; 22061	https://sernecportal.org/portal/collections/individual/index.php?occid=15825902&clid=0	Crude	dH2O	20 min. decoction
0.271728	0.0017073	001460	Plantae	Apiales	Apiaceae	Magydaris pastinacea (Lam.) Paol.	Aerial Parts: Fruits, Seeds	CQ-0591	22067; 22068; 22069	https://sernecportal.org/portal/collections/individual/index.php?occid=15825787&clid=0	Crude	dH2O	20 min. decoction
0.162503	0.00266766	001461	Plantae	Brassicales	Brassicaceae	Diplotaxis tenuifolia (L.) DC.	Woody parts	CQ-0630	22151; 22152	https://sernecportal.org/portal/collections/individual/index.php?occid=15826188&clid=0	Crude	dH2O	20 min. decoction
0.123774	0.00394814	001462	Plantae	Lamiales	Lamiaceae	Thymbra capitata (L.) Cav.	Woody Parts	CQ-0610	22112; 22111	https://sernecportal.org/portal/collections/individual/index.php?occid=15825548&clid=0	Crude	dH2O	20 min. decoction
0.864397	0.0135517	001463	Plantae	Sapindales	Anacardiaceae	Rhus coriaria L.	Aerial Parts: Leaves	CQ-0603	22097; 22098	https://sernecportal.org/portal/collections/individual/index.php?occid=15825465&clid=0	Crude	dH2O	20 min. decoction
0.462101	0.0261964	001464	Plantae	Malvales	Thymelaeaceae	Thymelaea tartonraira (L.) All.	Aerial Parts: Leaves	CQ-0647	22185; 22186	https://sernecportal.org/portal/collections/individual/index.php?occid=15825564&clid=0	Crude	dH2O	20 min. decoction
0.825334	0	001465	Plantae	Saxifragales	Crassulaceae	Bryophyllum fedtschenkoi (Raym.-Hamet & H.Perrier) Lauz.-March.	Aerial Parts: Woody Stems	NR-004	22702	https://sernecportal.org/portal/collections/individual/index.php?occid=21129281&clid=0	Crude	95% EtOH	2 x 72h maceration
0.448824	0.0255562	001466	Plantae	Alismatales	Posidoniaceae	Posidonia oceanica (L.) Delile	Aerial Parts: Leaves	CQ-0606	22103; 22104; 22193; 22104	https://sernecportal.org/portal/collections/individual/index.php?occid=15825940&clid=0	Crude	dH2O	20 min. decoction
0.307834	0.0180334	001467	Plantae	Asterales	Asteraceae	Helichrysum panormitanum Guss.	Aerial Parts: Flowers	CQ-0649	22189; 22190	https://sernecportal.org/portal/collections/individual/index.php?occid=15825607&clid=0	Crude	dH2O	20 min. decoction
0.865781	-0.00046472	001468	Plantae	Saxifragales	Crassulaceae	Kalanchoe mortagei Raym.-Hamet & H. Perrier	Aerial Parts: Leaves, Stems	NR-003	22474	https://sernecportal.org/portal/collections/individual/index.php?occid=21127286&clid=0	Crude	95% EtOH	2 x 72h maceration
0.417662	0.0266439	001469	Plantae	Saxifragales	Crassulaceae	Bryophyllum fedtschenkoi (Raym.-Hamet & H.Perrier) Lauz.-March.	Aerial Parts: Leaves, Stems	NR-004	22702	https://sernecportal.org/portal/collections/individual/index.php?occid=21129281&clid=0	Crude	95% EtOH	2 x 72h maceration
0.302558	0.00746946	001470	Plantae	Brassicales	Capparaceae	Capparis spinosa L.	Aerial Parts: Flowers, Leaves, Stems (fleshy)	CQ-0587	22057; 22058	https://sernecportal.org/portal/collections/individual/index.php?occid=15825915&clid=0	Crude	dH2O	20 min. decoction
0.323651	0.0173932	001471	Plantae	Malvales	Cistaceae	Cistus creticus L.	Aerial Parts: Fruits, Leaves	CQ-0643	22177; 22178	https://sernecportal.org/portal/collections/individual/index.php?occid=15825297&clid=0	Crude	dH2O	20 min. decoction
0.515798	0.0218748	001472	Plantae	Apiales	Apiaceae	Seseli bocconei Guss.	Aerial Parts	CQ-0620	22132; 22131	https://sernecportal.org/portal/collections/individual/index.php?occid=15825716&clid=0	Crude	dH2O	20 min. decoction
0.397467	0.0177133	001473	Plantae	Asterales	Asteraceae	Jacobaea maritima (L.) Pelser & Meijden	Aerial Parts: Flowers	CQ-0592	22070; 22071; 22072	https://sernecportal.org/portal/collections/individual/index.php?occid=15825615&clid=0	Crude	dH2O	20 min. decoction
0	0.0138718	001474	Plantae	Asterales	Asteraceae	Helichrysum panormitanum Guss.	Aerial Parts: Flowers	CQ-0586	22053; 22054; 22055	https://sernecportal.org/portal/collections/individual/index.php?occid=15825571&clid=0	Crude	dH2O	20 min. decoction
0.445041	-0.00133383	001475	Plantae	Apiales	Apiaceae	Smyrnium olusatrum L.	Aerial Parts: Flowers, Seeds	CQ-0607	22105; 22106	https://sernecportal.org/portal/collections/individual/index.php?occid=15825942&clid=0	Crude	dH2O	20 min. decoction
0.13461	0.0017073	001476	Plantae	Lamiales	Scrophulariaceae	Verbascum sinuatum L.	Aerial Parts: Flowers, Leaves, Stems	CQ-0590	22064; 22065; 22066	https://sernecportal.org/portal/collections/individual/index.php?occid=15825727&clid=0	Crude	dH2O	20 min. decoction
0.514847	0.00794963	001477	Plantae	Asterales	Asteraceae	Jacobaea maritima (L.) Pelser & Meijden	Aerial Parts	CQ-0592	22070; 22071; 22072	https://sernecportal.org/portal/collections/individual/index.php?occid=15825615&clid=0	Crude	dH2O	20 min. decoction
0.441093	0.0215547	001478	Plantae	Asterales	Asteraceae	Helichrysum panormitanum Guss.	Roots, Woody Parts	CQ-0586	22053; 22054; 22055	https://sernecportal.org/portal/collections/individual/index.php?occid=15825571&clid=0	Crude	dH2O	20 min. decoction
0.406303	0.0073094	001479	Plantae	Sapindales	Rutaceae	Ruta chalepensis L.	Aerial Parts: Flowers, Fruits, Leaves, Woody Parts	CQ-0585	22050; 22051; 22052	https://sernecportal.org/portal/collections/individual/index.php?occid=15825839&clid=0	Crude	dH2O	20 min. decoction
0.385449	0.0130715	001480	Plantae	Lamiales	Lamiaceae	Teucrium fruticans L.	Aerial Parts: Leaves, Stems	CQ-0604	22099; 22100	https://sernecportal.org/portal/collections/individual/index.php?occid=15825340&clid=0	Crude	dH2O	20 min. decoction
0.337556	0.00186736	001481	Plantae	Malvales	Thymelaeaceae	Thymelaea hirsuta (L.) Endl.	Woody Parts	CQ-0624	22139; 22140	https://sernecportal.org/portal/collections/individual/index.php?occid=15826156&clid=0	Crude	dH2O	20 min. decoction
0.777463	0.0311583	001482	Plantae	Dipsacales	Caryophyllaceae	Dianthus rupicola Biv.	Woody Parts	CQ-0601	22093; 22094	https://sernecportal.org/portal/collections/individual/index.php?occid=15825760&clid=0	Crude	dH2O	20 min. decoction
0	0.127953	001483	Plantae	Rosales	Rosaceae	Crataegus monogyna Jacq.	Aerial Parts: Leaves	CQ-0638	22167; 22168	https://sernecportal.org/portal/collections/individual/index.php?occid=15825271&clid=0	Crude	dH2O	20 min. decoction
0	0	001484	Plantae	Fagales	Fagaceae	Quercus ilex L.	Aerial Parts: Leaves	CQ-0644	22179; 22180	https://sernecportal.org/portal/collections/individual/index.php?occid=15825533&clid=0	Crude	80% EtOH(aq)	2 x 72h maceration
0.111124	0.0229262	001485	Plantae	Dipsacales	Caprifoliaceae	Lonicera implexa Aiton	Aerial Parts: Woody Stems	CQ-0650	22191; 22192	https://sernecportal.org/portal/collections/individual/index.php?occid=15825828&clid=0	Crude	80% EtOH(aq)	2 x 72h maceration
0.00325918	0.0518937	001486	Plantae	Dipsacales	Caprifoliaceae	Pseudoscabiosa limonifolia (Vahl) Devesa	Aerial Parts: Leaves	CQ-0646	22183; 22184	https://sernecportal.org/portal/collections/individual/index.php?occid=15825944&clid=0	Crude	80% EtOH(aq)	2 x 72h maceration
0	0.55627	001487	Plantae	Malvales	Thymelaeaceae	Thymelaea tartonraira (L.) All.	Woody Parts	CQ-0647	22185; 22186	https://sernecportal.org/portal/collections/individual/index.php?occid=15825564&clid=0	Crude	80% EtOH(aq)	2 x 72h maceration
0.323415	0.0148322	001488	Plantae	Alismatales	Posidoniaceae	Posidonia oceanica (L.) Delile	Aerial Parts	CQ-0606	22103; 22104; 22193; 22104	https://sernecportal.org/portal/collections/individual/index.php?occid=15825940&clid=0	Crude	dH2O	20 min. decoction
0.470224	0.0470042	001489	Plantae	Apiales	Apiaceae	Coriandrum sativum L.	Aerial Parts: Flowers, Leaves, Stems	CQ-0555	22002	https://sernecportal.org/portal/collections/individual/index.php?occid=15825499&clid=0	Crude	dH2O	20 min. decoction
0.217053	0.025076	001490	Plantae	Rosales	Rosaceae	Crataegus monogyna Jacq.	Aerial Parts: Leaves	CQ-0638	22167; 22168	https://sernecportal.org/portal/collections/individual/index.php?occid=15825271&clid=0	Crude	dH2O	20 min. decoction
0.0148899	0.0268367	001491	Plantae	Malvales	Thymelaeaceae	Thymelaea tartonraira (L.) All.	Woody Parts	CQ-0647	22185; 22186	https://sernecportal.org/portal/collections/individual/index.php?occid=15825564&clid=0	Crude	dH2O	20 min. decoction
0.0201845	0.0202742	001492	Plantae	Dipsacales	Caprifoliaceae	Pseudoscabiosa limonifolia (Vahl) Devesa	Aerial Parts: Leaves	CQ-0646	22183; 22184	https://sernecportal.org/portal/collections/individual/index.php?occid=15825944&clid=0	Crude	dH2O	20 min. decoction
0.162087	0.00154724	001493	Plantae	Dipsacales	Caprifoliaceae	Lonicera implexa Aiton	Woody Parts	CQ-0650	22191; 22192	https://sernecportal.org/portal/collections/individual/index.php?occid=15825828&clid=0	Crude	dH2O	20 min. decoction
0.135282	0	001494	Plantae	Fagales	Fagaceae	Quercus ilex L.	Aerial Parts: Leaves	CQ-0644	22179; 22180	https://sernecportal.org/portal/collections/individual/index.php?occid=15825533&clid=0	Crude	dH2O	20 min. decoction
0.219756	0.410967	001495	Plantae	Dipsacales	Caprifoliaceae	Lonicera implexa Aiton	Aerial Parts: Leaves, Stems	CQ-0650	22191; 22192	https://sernecportal.org/portal/collections/individual/index.php?occid=15825828&clid=0	Crude	80% EtOH(aq)	2 x 72h maceration
0.41109	0.3741	001496	Plantae	Solanales	Solanaceae	Nicotiana glauca Graham	Aerial Parts: Flowers	CQ-0612	22115; 22116	https://sernecportal.org/portal/collections/individual/index.php?occid=15826097&clid=0	Crude	80% EtOH(aq)	2 x 72h maceration
0.0545787	0	001497	Plantae	Solanales	Solanaceae	Nicotiana glauca Graham	Aerial Parts: Flowers	CQ-0612	22115; 22116	https://sernecportal.org/portal/collections/individual/index.php?occid=15826097&clid=0	Crude	dH2O	20 min. decoction
0.151017	0	001498	Plantae	Dipsacales	Caprifoliaceae	Lonicera implexa Aiton	Aerial Parts: Leaves, Stems	CQ-0650	22191; 22192	https://sernecportal.org/portal/collections/individual/index.php?occid=15825828&clid=0	Crude	dH2O	20 min. decoction
0	0.0119511	001499	Plantae	Boraginales	Boraginaceae	Borago officinalis L.	Aerial Parts: Flowers, Leaves, Stems	CQ-0553	22000	https://sernecportal.org/portal/collections/individual/index.php?occid=15825391&clid=0	Crude	dH2O	20 min. decoction
0.115439	0.109288	001500	Plantae	Asterales	Asteraceae	Carthamus lanatus L.	Aerial Parts: Flowers, Leaves, Stems	CQ-0614	22125; 22126	https://sernecportal.org/portal/collections/individual/index.php?occid=15825762&clid=0	Crude	80% EtOH(aq)	2 x 72h maceration
0.0575485	0.173352	001501	Plantae	Solanales	Solanaceae	Nicotiana glauca Graham	Aerial Parts: Flowers, Leaves, Stems	CQ-0612	22115; 22116	https://sernecportal.org/portal/collections/individual/index.php?occid=15826097&clid=0	Crude	80% EtOH(aq)95%first mac)	2 x 72h maceration
0.0352129	0.268608	001502	Plantae	Asterales	Asteraceae	Sonchus oleraceus (L.) L.	Whole Plant	CQ-0633	22157; 22158	https://sernecportal.org/portal/collections/individual/index.php?occid=15825767&clid=0	Crude	80% EtOH(aq)95%first mac)	2 x 72h maceration
0	0.345132	001503	Plantae	Malvales	Thymelaeaceae	Daphne gnidium L.	Aerial Parts: Leaves	CQ-0641	22173; 22174	https://sernecportal.org/portal/collections/individual/index.php?occid=15825892&clid=0	Crude	80% EtOH(aq)95%first mac)	2 x 72h maceration
0.439715	0.0185136	001504	Plantae	Solanales	Solanaceae	Nicotiana glauca Graham	Aerial Parts: Flowers, Leaves, Stems	CQ-0612	22115; 22116	https://sernecportal.org/portal/collections/individual/index.php?occid=15826097&clid=0	Crude	dH2O	20 min. decoction
0	0.0146721	001506	Plantae	Malvales	Thymelaeaceae	Daphne gnidium L.	Aerial Parts: Leaves	CQ-0641	22173; 22174	https://sernecportal.org/portal/collections/individual/index.php?occid=15825892&clid=0	Crude	dH2O	20 min. decoction
0.182147	0.0335592	001507	Plantae	Asterales	Asteraceae	Sonchus oleraceus (L.) L.	Whole Plant	CQ-0633	22157; 22158	https://sernecportal.org/portal/collections/individual/index.php?occid=15825767&clid=0	Crude	dH2O	20 min. decoction
0.853504	0	001508	Plantae	Saxifragales	Crassulaceae	Kalanchoe mortagei Raym.-Hamet & H. Perrier	Aerial Parts: Flowers	NR-003	22474	https://sernecportal.org/portal/collections/individual/index.php?occid=21127286&clid=0	Crude	80% EtOH(aq)	2 x 72h maceration
0.87311	0.00154724	001509	Plantae	Saxifragales	Crassulaceae	Kalanchoe mortagei Raym.-Hamet & H. Perrier	Aerial Parts: Flowers	NR-003	22474	https://sernecportal.org/portal/collections/individual/index.php?occid=21127286&clid=0	Crude	dH2O	20 min. decoction
0.229609	0.0641314	001510	Plantae	Apiales	Apiaceae	Crithmum maritimum L.	Aerial Parts: Leaves, Stems	CQ-0597	22082; 22083	https://sernecportal.org/portal/collections/individual/index.php?occid=15825451&clid=0	Crude	95% EtOH	2 x 72h maceration
0.0731227	0	001511	Plantae	Fagales	Juglandaceae	Juglans regia L.	Aerial Parts: Woody Stems	CQ-0652			Crude	95% EtOH	2 x 72h maceration
0.217644	0.013322	001512	Plantae	Fagales	Juglandaceae	Juglans regia L.	Aerial Parts: Woody Stems	CQ-0652			Crude	MeOH	2 x 72h maceration
0.215843	0.0401208	001513	Plantae	Pinales	Pinaceae	Pinus palustris Mill.	Aerial Parts: Woody Stems	CQ-0653			Crude	95% EtOH	2 x 72h maceration
0.340057	0.292619	001514	Plantae	Pinales	Pinaceae	Pinus palustris Mill.	Aerial Parts: Woody Stems	CQ-0653			Crude	MeOH	2 x 72h maceration
0.901222	0	001515	Plantae	Gentianales	Apocynaceae	Asclepias curassavica L.	Aerial Parts: Leaves	EE-001			Crude	MeOH	2 x 72h maceration
0.938486	0	001516	Plantae	Gentianales	Apocynaceae	Asclepias curassavica L.	Roots	EE-001			Crude	MeOH	2 x 72h maceration
0.904823	0	001517	Plantae	Gentianales	Apocynaceae	Asclepias curassavica L.	Aerial Parts: Flowers	EE-001			Crude	MeOH	2 x 72h maceration
0.888474	0	001518	Plantae	Gentianales	Apocynaceae	Asclepias curassavica L.	Aerial Parts: Stems	EE-001			Crude	MeOH	2 x 72h maceration
0.924271	0	001519	Plantae	Gentianales	Apocynaceae	Asclepias curassavica L.	Whole Plant	EE-001			Crude	MeOH	2 x 72h maceration
0.947049	0.0257163	001520	Plantae	Gentianales	Apocynaceae	Asclepias curassavica L.	Whole Plant: Flowers, Leaves, Roots, Stems	EE-001			Crude	dH2O	20 min. decoction
0.879296	0.00185888	001521	Plantae	Gentianales	Apocynaceae	Asclepias curassavica L.	Whole Plant	EE-001			Crude	MeOH	2 x 72h maceration
0.750564	0.0319586	001522	Plantae	Gentianales	Apocynaceae	Asclepias curassavica L.	Whole Plant	EE-001			Crude	dH2O	20 min. decoction
0.166857	-0.00046472	001524	Plantae	Fagales	Fagaceae	Castanea × neglecta Dode	Aerial Parts: Leaves	JTL-001-002	22790; 22791; 22792; 22793	https://sernecportal.org/portal/collections/individual/index.php?occid=21128533&clid=0	Crude	MeOH	2 x 72h maceration
0	0	001525	Plantae	Fagales	Fagaceae	Castanea × neglecta Dode	Aerial Parts: Stems	JTL-001-002	22790; 22791; 22792; 22793	https://sernecportal.org/portal/collections/individual/index.php?occid=21128533&clid=0	Crude	MeOH	2 x 72h maceration
0.0825964	0.028193	001526	Plantae	Fagales	Fagaceae	Castanea henryi x mollissima	Aerial Parts: Leaves	JTL-008	22778; 22229	https://sernecportal.org/portal/collections/individual/index.php?occid=21128453&clid=0	Crude	MeOH	2 x 72h maceration
0	0.0103787	001527	Plantae	Fagales	Fagaceae	Castanea henryi x mollissima	Branches, Stems	JTL-008	22778; 22229	https://sernecportal.org/portal/collections/individual/index.php?occid=21128453&clid=0	Crude	MeOH	2 x 72h maceration
0.185743	0.0983657	001528	Plantae	Fagales	Fagaceae	Castanea mollissima Blume	Branches	JTL-005	22784; 22785	https://sernecportal.org/portal/collections/individual/index.php?occid=21128275&clid=0	Crude	MeOH	2 x 72h maceration
0.282675	0.108435	001529	Plantae	Fagales	Fagaceae	Castanea mollissima Blume	Aerial Parts: Leaves	JTL-005	22784; 22785	https://sernecportal.org/portal/collections/individual/index.php?occid=21128275&clid=0	Crude	MeOH	2 x 72h maceration
0.177759	0.0227713	001530	Plantae	Fagales	Fagaceae	Castanea ozarkensis Ashe	Aerial Parts: Leaves	JTL-003-004-010	22786; 22787; 22788; 22790; 22774; 22775	https://sernecportal.org/portal/collections/individual/index.php?occid=21127611&clid=0	Crude	MeOH	2 x 72h maceration
0.497083	0.0856634	001531	Plantae	Fagales	Fagaceae	Castanea dentata (Marshall) Borkh.	Aerial Parts: Leaves	JTL-007-011	22780; 22781; 22772; 22773	https://sernecportal.org/portal/collections/individual/index.php?occid=21130641&clid=0	Crude	MeOH	2 x 72h maceration
0.420579	0.0526683	001532	Plantae	Fagales	Fagaceae	Castanea pumila (L.) Mill.	Aerial Parts: Leaves	JTL-006	22782; 22783	https://sernecportal.org/portal/collections/individual/index.php?occid=21127343&clid=0	Crude	MeOH	2 x 72h maceration
0.0988543	0.0320657	001533	Plantae	Fagales	Fagaceae	Castanea sativa Mill.	Aerial Parts: Leaves	JTL-009	22776; 22777	https://sernecportal.org/portal/collections/individual/index.php?occid=21128514&clid=0	Crude	MeOH	2 x 72h maceration
0	0.0399659	001534	Plantae	Fagales	Fagaceae	Castanea ozarkensis Ashe	Aerial Parts: Stems	JTL-003-004	22786; 22787; 22788; 22789	https://sernecportal.org/portal/collections/individual/index.php?occid=21127611&clid=0	Crude	MeOH	2 x 72h maceration
0.341705	0.0875223	001535	Plantae	Fagales	Fagaceae	Castanea mollissima Blume	Aerial Parts: Flowers (Immature)	JTL-005	22784; 22785	https://sernecportal.org/portal/collections/individual/index.php?occid=21128275&clid=0	Crude	MeOH	2 x 72h maceration
0.0416325	0.0357834	001536	Plantae	Asparagales	Asparagaceae	Yucca filamentosa L.	Aerial Parts: Flowers	CQ-0700	22801; 22800	https://sernecportal.org/portal/collections/individual/index.php?occid=21129113&clid=0	Crude	80% EtOH(aq)	2 x 72h maceration
0	0.0865928	001537	Plantae	Asterales	Asteraceae	Erigeron strigosus Muhl. ex Willd.	Aerial Parts: Flowers, Leaves, Stems	CQ-0701	22802; 22803	https://sernecportal.org/portal/collections/individual/index.php?occid=21131259&clid=0	Crude	80% EtOH(aq)	2 x 72h maceration
0.149687	0.0170397	001538	Plantae	Rosales	Rosaceae	Rubus argutus Link	Aerial Parts: Fruits	CQ-0702	22804; 22805	https://sernecportal.org/portal/collections/individual/index.php?occid=21128120&clid=0	Crude	80% EtOH(aq)	2 x 72h maceration
0	0.217179	001539	Plantae	Rosales	Rosaceae	Rubus argutus Link	Aerial Parts: Leaves	CQ-0702	22804; 22805	https://sernecportal.org/portal/collections/individual/index.php?occid=21128120&clid=0	Crude	80% EtOH(aq)	2 x 72h maceration
0.300909	0.118813	001540	Plantae	Rosales	Rosaceae	Rubus argutus Link	Aerial Parts: Stems	CQ-0702	22804; 22805	https://sernecportal.org/portal/collections/individual/index.php?occid=21128120&clid=0	Crude	80% EtOH(aq)	2 x 72h maceration
0.0877549	-0.00294323	001541	Plantae	Asterales	Asteraceae	Eupatorium compositifolium Walter	Whole Plant: Leaves, Roots, Stems	CQ-0703	22806; 22807	https://sernecportal.org/portal/collections/individual/index.php?occid=21127767&clid=0	Crude	80% EtOH(aq)	2 x 72h maceration
0	0.0436837	001542	Plantae	Asterales	Asteraceae	Rudbeckia hirta L.	Roots	CQ-0704	22808; 22809	https://sernecportal.org/portal/collections/individual/index.php?occid=21130066&clid=0	Crude	80% EtOH(aq)	2 x 72h maceration
0.160475	0.0766788	001543	Plantae	Asterales	Asteraceae	Rudbeckia hirta L.	Aerial Parts: Flowers, Leaves, Stems	CQ-0704	22808; 22809	https://sernecportal.org/portal/collections/individual/index.php?occid=21130066&clid=0	Crude	80% EtOH(aq)	2 x 72h maceration
0.435356	0.0803966	001544	Plantae	Laurales	Lauraceae	Sassafras albidum (Nutt.) Nees	Aerial Parts: Leaves	CQ-0705	22810; 22811	https://sernecportal.org/portal/collections/individual/index.php?occid=21129959&clid=0	Crude	80% EtOH(aq)	2 x 72h maceration
0.143662	0.0639765	001545	Plantae	Fabales	Polygalaceae	Polygala grandiflora Walter	Whole Plant: Leaves, Roots, Stems	CQ-0706	22812; 22813	https://sernecportal.org/portal/collections/individual/index.php?occid=21130182&clid=0	Crude	80% EtOH(aq)	2 x 72h maceration
0.238931	0.0610332	001546	Plantae	Caryophyllales	Polygonaceae	Eriogonum tomentosum Michx.	Roots	CQ-0708	22816; 22817	https://sernecportal.org/portal/collections/individual/index.php?occid=21127573&clid=0	Crude	80% EtOH(aq)	2 x 72h maceration
0.209294	0.0396561	001547	Plantae	Malpighiales	Passifloraceae	Passiflora edulis Sims	Roots	CQ-0709	22819; 22818	https://sernecportal.org/portal/collections/individual/index.php?occid=21129370&clid=0	Crude	80% EtOH(aq)	2 x 72h maceration
0	0.00395556	001548	Plantae	Malpighiales	Passifloraceae	Passiflora edulis Sims	Aerial Parts: Flowers, Leaves, Stems	CQ-0709	22819; 22818	https://sernecportal.org/portal/collections/individual/index.php?occid=21129370&clid=0	Crude	80% EtOH(aq)	2 x 72h maceration
0.396656	0	001549	Plantae	Malpighiales	Hypericaceae	Hypericum hypericoides (L.) Crantz	Aerial Parts: Flowers, Leaves, Stems	CQ-0710	22820; 22821	https://sernecportal.org/portal/collections/individual/index.php?occid=21128895&clid=0	Crude	80% EtOH(aq)	2 x 72h maceration
0	0.0502441	001550	Plantae	Nymphaeales	Nymphaeaceae	Nymphaea odorata Aiton	Aerial Parts: Leaves, Stems	CQ-0824	23050; 23051	https://sernecportal.org/portal/collections/individual/index.php?occid=21130595&clid=0	Crude	80% EtOH(aq)	2 x 72h maceration
0.987826	0.0372833	001551	Plantae	Nymphaeales	Nymphaeaceae	Nymphaea odorata Aiton	Roots	CQ-0824	23050; 23051	https://sernecportal.org/portal/collections/individual/index.php?occid=21130595&clid=0	Crude	80% EtOH(aq)	2 x 72h maceration
0	-0.00210402	001552	Plantae	Asterales	Asteraceae	Pluchea rosea R.K.Godfrey	Aerial Parts: Flowers, Leaves, Stems	CQ-0749	22899; 22898	https://sernecportal.org/portal/collections/individual/index.php?occid=21129876&clid=0	Crude	80% EtOH(aq)	2 x 72h maceration
0	0.0335802	001553	Plantae	Asterales	Asteraceae	Pluchea rosea R.K.Godfrey	Roots	CQ-0749	22899; 22898	https://sernecportal.org/portal/collections/individual/index.php?occid=21129876&clid=0	Crude	80% EtOH(aq)	2 x 72h maceration
0	0.0106884	001554	Plantae	Rosales	Rosaceae	Prunus serotina Ehrh.	Aerial Parts: Leaves	CQ-0758	22916; 22917	https://sernecportal.org/portal/collections/individual/index.php?occid=21129849&clid=0	Crude	80% EtOH(aq)	2 x 72h maceration
0.37103	0	001555	Plantae	Rosales	Rosaceae	Prunus serotina Ehrh.	Aerial Parts: Woody Stems	CQ-0758	22916; 22917	https://sernecportal.org/portal/collections/individual/index.php?occid=21129849&clid=0	Crude	80% EtOH(aq)	2 x 72h maceration
0	0	001556	Plantae	Lamiales	Lamiaceae	Callicarpa americana L.	Aerial Parts: Leaves	CQ-0724	22848; 22849	https://sernecportal.org/portal/collections/individual/index.php?occid=21128209&clid=0	Crude	95% EtOH	2 x 72h maceration
0	0	001557	Plantae	Sapindales	Rutaceae	Ptelea trifoliata L.	Aerial Parts: Leaves	CQ-0721	22842; 22843	https://sernecportal.org/portal/collections/individual/index.php?occid=21129758&clid=0	Crude	80% EtOH(aq)	2 x 72h maceration
0	0	001558	Plantae	Sapindales	Rutaceae	Ptelea trifoliata L.	Aerial Parts: Woody Stems	CQ-0721	22842; 22843	https://sernecportal.org/portal/collections/individual/index.php?occid=21129758&clid=0	Crude	80% EtOH(aq)	2 x 72h maceration
0.111863	0	001559	Plantae	Sapindales	Rutaceae	Ptelea trifoliata L.	Roots	CQ-0721	22842; 22843	https://sernecportal.org/portal/collections/individual/index.php?occid=21129758&clid=0	Crude	80% EtOH(aq)	2 x 72h maceration
0.977772	0	001560	Plantae	Rosales	Rosaceae	Prunus serotina Ehrh.	Aerial Parts: Fruits	CQ-0758	22916; 22917	https://sernecportal.org/portal/collections/individual/index.php?occid=21129849&clid=0	Crude	80% EtOH(aq)	2 x 72h maceration
0	0	001561	Plantae	Fagales	Fagaceae	Castanea dentata (Marshall) Borkh.	Branches, Stems	JTL-007-011	22780; 22781; 22772; 22773	https://sernecportal.org/portal/collections/individual/index.php?occid=21130641&clid=0	Crude	MeOH	2 x 72h maceration
0.978162	0.00597543	001562	Plantae	Poales	Poaceae	Ctenium aromaticum (Walter) Alph.Wood	Aerial Parts: Flowers, Leaves, Stems	CQ-0854	23110; 23111	https://sernecportal.org/portal/collections/individual/index.php?occid=21129199&clid=0	Crude	80% EtOH(aq)	2 x 72h maceration
0	0	001563	Plantae	Poales	Poaceae	Ctenium aromaticum (Walter) Alph.Wood	Roots (basal meristem)	CQ-0854	23110; 23111	https://sernecportal.org/portal/collections/individual/index.php?occid=21129199&clid=0	Crude	80% EtOH(aq)	2 x 72h maceration
0	0.050749	001564	Plantae	Lamiales	Oleaceae	Chionanthus virginicus L.	Aerial Parts: Woody Stems	CQ-0723	22846; 22847	https://sernecportal.org/portal/collections/individual/index.php?occid=21130071&clid=0	Crude	80% EtOH(aq)	2 x 72h maceration
0	0.000420805	001565	Plantae	Lamiales	Oleaceae	Chionanthus virginicus L.	Aerial Parts: Leaves	CQ-0723	22846; 22847	https://sernecportal.org/portal/collections/individual/index.php?occid=21130071&clid=0	Crude	80% EtOH(aq)	2 x 72h maceration
0	0	001566	Plantae	Lamiales	Oleaceae	Chionanthus virginicus L.	Aerial Parts: Fruits	CQ-0723	22846; 22847	https://sernecportal.org/portal/collections/individual/index.php?occid=21130071&clid=0	Crude	80% EtOH(aq)	2 x 72h maceration
0	0	001567	Plantae	Pinales	Pinaceae	Pinus palustris Mill.	Aerial Parts: Leaves (needles)	CQ-0715	22830; 22831	https://sernecportal.org/portal/collections/individual/index.php?occid=21127731&clid=0	Crude	MeOH	2 x 72h maceration
0	0	001568	Plantae	Pinales	Pinaceae	Pinus palustris Mill.	Aerial Parts: Stems (Distal Woody Stems)	CQ-0715	22830; 22831	https://sernecportal.org/portal/collections/individual/index.php?occid=21127731&clid=0	Crude	MeOH	2 x 72h maceration
0.246907	0	001569	Plantae	Fagales	Fagaceae	Quercus geminata Small	Aerial Parts: Woody Stems	CQ-0812	23026; 23027	https://sernecportal.org/portal/collections/individual/index.php?occid=21130672&clid=0	Crude	80% EtOH(aq)	2 x 72h maceration
0.0255414	0.0229759	001570	Plantae	Myrtales	Melastomataceae	Rhexia mariana L.	Aerial Parts: Flowers, Leaves, Stems	CQ-0744	22888; 22889	https://sernecportal.org/portal/collections/individual/index.php?occid=21130465&clid=0	Crude	80% EtOH(aq)	2 x 72h maceration
0.981245	0	001571	Plantae	Fagales	Fagaceae	Fagus grandifolia Ehrh.	Woody Stems	CQ-0850	23102; 23103	https://sernecportal.org/portal/collections/individual/index.php?occid=21130276&clid=0	Crude	80% EtOH(aq)	2 x 72h maceration
0	0	001572	Plantae	Malvales	Malvaceae	Hibiscus moscheutos L.	Aerial Parts: Flowers, Leaves, Stems	CQ-0736	22873; 22872	https://sernecportal.org/portal/collections/individual/index.php?occid=21128946&clid=0	Crude	80% EtOH(aq)	2 x 72h maceration
0.986714	0	001573	Plantae	Fabales	Fabaceae	Baptisia alba (L.) Vent.	Aerial Parts: Leaves	CQ-0727	22854; 22855	https://sernecportal.org/portal/collections/individual/index.php?occid=21130510&clid=0	Crude	80% EtOH(aq)	2 x 72h maceration
0	0	001574	Plantae	Polypodiales	Dennstaedtiaceae	Pteridium aquilinum (L.) Kuhn	Aerial Parts: Stems	CQ-0712	22825; 22824	https://sernecportal.org/portal/collections/individual/index.php?occid=21130325&clid=0	Crude	80% EtOH(aq)	2 x 72h maceration
0.983853	0.0150648	001575	Plantae	Asparagales	Asparagaceae	Yucca filamentosa L.	Aerial Parts: Leaves	CQ-0700	22801; 22800	https://sernecportal.org/portal/collections/individual/index.php?occid=21129113&clid=0	Crude	80% EtOH(aq)	2 x 72h maceration
0	0.0426696	001576	Plantae	Malpighiales	Salicaceae	Salix nigra Marshall	Aerial Parts: Leaves	CQ-0735	22871; 22870	https://sernecportal.org/portal/collections/individual/index.php?occid=21127329&clid=0	Crude	80% EtOH(aq)	2 x 72h maceration
0.980238	0	001577	Plantae	Asterales	Asteraceae	Xanthium strumarium L.	Aerial Parts: Flowers, Leaves, Stems	CQ-0831	23064; 23065; 23156	https://sernecportal.org/portal/collections/individual/index.php?occid=21131049&clid=0	Crude	80% EtOH(aq)	2 x 72h maceration
0.114469	0.00159906	001578	Plantae	Caryophyllales	Amaranthaceae	Amaranthus spinosus L.	Aerial Parts: Flowers, Fruits, Leaves, Stems	CQ-0837	23076; 23077	https://sernecportal.org/portal/collections/individual/index.php?occid=21128684&clid=0	Crude	80% EtOH(aq)	2 x 72h maceration
0.188926	0	001579	Plantae	Arecales	Arecaceae	Serenoa repens (W.Bartram) Small	Aerial Parts: Leaves, Stems	CQ-0844	23090; 23091	https://sernecportal.org/portal/collections/individual/index.php?occid=21130169&clid=0	Crude	80% EtOH(aq)	2 x 72h maceration
0	0	001580	Plantae	Fabales	Fabaceae	Erythrina herbacea L.	Aerial Parts: Leaves, Stems	CQ-0852	23107; 23106	https://sernecportal.org/portal/collections/individual/index.php?occid=21127576&clid=0	Crude	80% EtOH(aq)	2 x 72h maceration
0.0358179	0.0472143	001581	Plantae	Fagales	Juglandaceae	Carya aquatica (F.Michx.) Nutt. ex Elliott	Aerial Parts: Leaves	CQ-0853	23108; 23109	https://sernecportal.org/portal/collections/individual/index.php?occid=21128831&clid=0	Crude	80% EtOH(aq)	2 x 72h maceration
0.973521	0	001582	Plantae	Fagales	Juglandaceae	Carya alba (L.) Nutt. ex Elliott	Aerial Parts: Leaves	CQ-0829	23060; 23061	https://sernecportal.org/portal/collections/individual/index.php?occid=21127935&clid=0	Crude	80% EtOH(aq)	2 x 72h maceration
0.233147	0	001583	Plantae	Asparagales	Asparagaceae	Yucca filamentosa L.	Roots	CQ-0700	22801; 22800	https://sernecportal.org/portal/collections/individual/index.php?occid=21129113&clid=0	Crude	80% EtOH(aq)	2 x 72h maceration
0.981295	0.0403131	001584	Plantae	Fagales	Fagaceae	Quercus incana Bartram	Aerial Parts: Leaves	CQ-0799	23000; 23001	https://sernecportal.org/portal/collections/individual/index.php?occid=21127874&clid=0	Crude	80% EtOH(aq)	2 x 72h maceration
0	0	001585	Plantae	Ericales	Polemoniaceae	Phlox glaberrima L.	Aerial Parts: Leaves, Stems	CQ-0782	23158; 23154; 22967	https://sernecportal.org/portal/collections/individual/index.php?occid=21128568&clid=0	Crude	80% EtOH(aq)	2 x 72h maceration
0.739731	0	001586	Plantae	Fabales	Fabaceae	Tephrosia virginiana (L.) Pers.	Aerial Parts: Leaves	CQ-0795	22992; 22993	https://sernecportal.org/portal/collections/individual/index.php?occid=21128466&clid=0	Crude	80% EtOH(aq)	2 x 72h maceration
0	0	001587	Plantae	Cornales	Cornaceae	Cornus florida L.	Aerial Parts: Leaves	CQ-0803	23008; 23009	https://sernecportal.org/portal/collections/individual/index.php?occid=21129061&clid=0	Crude	80% EtOH(aq)	2 x 72h maceration
0	0	001588	Plantae	Asterales	Asteraceae	Helenium amarum (Raf.) H.Rock	Aerial Parts: Flowers, Leaves, Stems	CQ-0801	23004; 23005	https://sernecportal.org/portal/collections/individual/index.php?occid=21130988&clid=0	Crude	80% EtOH(aq)	2 x 72h maceration
0	0	001589	Plantae	Malvales	Cistaceae	Helianthemum rosmarinifolium Pursh	Aerial Parts: Leaves, Stems	CQ-0787	22977; 22976	https://sernecportal.org/portal/collections/individual/index.php?occid=21128306&clid=0	Crude	80% EtOH(aq)	2 x 72h maceration
0.986726	0	001590	Plantae	Poales	Cyperaceae	Scirpus cyperinus (L.) Kunth	Aerial Parts: Leaves, Stems	CQ-0804	23011; 23010	https://sernecportal.org/portal/collections/individual/index.php?occid=21128576&clid=0	Crude	80% EtOH(aq)	2 x 72h maceration
0	0	001591	Plantae	Fagales	Fagaceae	Quercus falcata Michx.	Aerial Parts: Leaves	CQ-0798	22998; 22999	https://sernecportal.org/portal/collections/individual/index.php?occid=21130250&clid=0	Crude	80% EtOH(aq)	2 x 72h maceration
0.0374198	0	001592	Plantae	Fabales	Fabaceae	Lupinus perennis L.	Whole Plant: Flowers, Leaves, Roots, Stems	CQ-0796	22994; 22995	https://sernecportal.org/portal/collections/individual/index.php?occid=21127467&clid=0	Crude	80% EtOH(aq)	2 x 72h maceration
0.17071	0	001593	Plantae	Fabales	Fabaceae	Clitoria mariana L.	Aerial Parts: Leaves, Stems	CQ-0800	23002; 23009	https://sernecportal.org/portal/collections/individual/index.php?occid=21130305&clid=0	Crude	80% EtOH(aq)	2 x 72h maceration
0.176986	0	001594	Plantae	Dioscoreales	Dioscoreaceae	Dioscorea villosa L.	Aerial Parts: Flowers, Leaves, Stems	CQ-0771	22942; 22943	https://sernecportal.org/portal/collections/individual/index.php?occid=21128009&clid=0	Crude	80% EtOH(aq)	2 x 72h maceration
0.986022	0	001595	Plantae	Fagales	Fagaceae	Quercus virginiana Mill.	Aerial Parts: Leaves	CQ-0772	22944; 22945	https://sernecportal.org/portal/collections/individual/index.php?occid=21129340&clid=0	Crude	80% EtOH(aq)	2 x 72h maceration
0.981369	0	001596	Plantae	Fagales	Fagaceae	Quercus margaretta (Ashe) Small	Aerial Parts: Leaves	CQ-0774	22948; 22949	https://sernecportal.org/portal/collections/individual/index.php?occid=21127961&clid=0	Crude	80% EtOH(aq)	2 x 72h maceration
0	0	001597	Plantae	Ericales	Ericaceae	Vaccinium arboreum Marshall	Aerial Parts: Leaves	CQ-0779	22960; 22961	https://sernecportal.org/portal/collections/individual/index.php?occid=21130078&clid=0	Crude	80% EtOH(aq)	2 x 72h maceration
0	0.0488975	001598	Plantae	Fagales	Fagaceae	Quercus marilandica (L.) Münchh.	Aerial Parts: Leaves	CQ-0775	22950; 22951	https://sernecportal.org/portal/collections/individual/index.php?occid=21129827&clid=0	Crude	80% EtOH(aq)	2 x 72h maceration
0	0.0165797	001599	Plantae	Fagales	Fagaceae	Quercus arkansana Sarg.	Aerial Parts: Leaves	CQ-0776	22952; 22953	https://sernecportal.org/portal/collections/individual/index.php?occid=21130353&clid=0	Crude	80% EtOH(aq)	2 x 72h maceration
0	0	001600	Plantae	Asterales	Asteraceae	Coreopsis major Walter	Whole Plant: Flowers, Leaves, Roots, Stems	CQ-0780	22962; 22963	https://sernecportal.org/portal/collections/individual/index.php?occid=21127847&clid=0	Crude	80% EtOH(aq)	2 x 72h maceration
0	0	001601	Plantae	Gentianales	Rubiaceae	Diodella teres (Walter) Small	Whole Plant: Flowers, Leaves, Roots, Stems	CQ-0781	22964; 22965; 23157	https://sernecportal.org/portal/collections/individual/index.php?occid=21130753&clid=0	Crude	80% EtOH(aq)	2 x 72h maceration
0	0	001602	Plantae	Malpighiales	Euphorbiaceae	Cnidoscolus urens (L.) Arthur	Aerial Parts: Flowers, Leaves, Stems	CQ-0770	22940; 22941	https://sernecportal.org/portal/collections/individual/index.php?occid=21128933&clid=0	Crude	80% EtOH(aq)	2 x 72h maceration
0	0	001603	Plantae	Fabales	Fabaceae	Centrosema virginianum (L.) Benth.	Whole Plant: Flowers, Leaves, Roots, Stems	CQ-0777	22954; 22955	https://sernecportal.org/portal/collections/individual/index.php?occid=21127871&clid=0	Crude	80% EtOH(aq)	2 x 72h maceration
0.977785	0	001604	Plantae	Solanales	Convolvulaceae	Stylisma humistrata (Walter) Chapm.	Whole Plant: Flowers, Leaves, Roots, Stems	CQ-0778	22956; 22957	https://sernecportal.org/portal/collections/individual/index.php?occid=21129829&clid=0	Crude	80% EtOH(aq)	2 x 72h maceration
0.0160076	0	001605	Plantae	Lamiales	Oleaceae	Fraxinus americana L.	Aerial Parts: Leaves	CQ-0767	22934; 22935	https://sernecportal.org/portal/collections/individual/index.php?occid=21129551&clid=0	Crude	80% EtOH(aq)	2 x 72h maceration
0.246534	0	001606	Plantae	Malpighiales	Euphorbiaceae	Euphorbia pubentissima Michx.	Aerial Parts: Leaves	CQ-0768	22937; 22936	https://sernecportal.org/portal/collections/individual/index.php?occid=21131203&clid=0	Crude	80% EtOH(aq)	2 x 72h maceration
0	0	001607	Plantae	Rosales	Rosaceae	Prunus angustifolia Marshall	Aerial Parts: Leaves	CQ-0757	22914; 22915	https://sernecportal.org/portal/collections/individual/index.php?occid=21129148&clid=0	Crude	80% EtOH(aq)	2 x 72h maceration
0	0	001608	Plantae	Myrtales	Melastomataceae	Rhexia virginica L.	Whole Plant: Leaves, Roots, Stems	CQ-0753	22906; 22907	https://sernecportal.org/portal/collections/individual/index.php?occid=21129527&clid=0	Crude	80% EtOH(aq)	2 x 72h maceration
0.347309	0	001609	Plantae	Ericales	Sapotaceae	Sideroxylon lanuginosum Michx.	Aerial Parts: Leaves	CQ-0761	22923; 22922	https://sernecportal.org/portal/collections/individual/index.php?occid=21127594&clid=0	Crude	80% EtOH(aq)	2 x 72h maceration
0.969696	0	001610	Plantae	Lamiales	Bignoniaceae	Campsis radicans (L.) Seem.	Aerial Parts: Leaves, Stems	CQ-0766	22932; 22933	https://sernecportal.org/portal/collections/individual/index.php?occid=21130389&clid=0	Crude	80% EtOH(aq)	2 x 72h maceration
0	0	001611	Plantae	Malpighiales	Passifloraceae	Piriqueta cistoides (L.) Griseb.	Whole Plant: Flowers, Leaves, Roots, Stems	CQ-0755	22910; 22911	https://sernecportal.org/portal/collections/individual/index.php?occid=21130249&clid=0	Crude	80% EtOH(aq)	2 x 72h maceration
0	0	001613	Plantae	Vitales	Vitaceae	Vitis rotundifolia Michaux	Aerial Parts: Leaves	CQ-0762	22924; 22925	https://sernecportal.org/portal/collections/individual/index.php?occid=21127738&clid=0	Crude	80% EtOH(aq)	2 x 72h maceration
0	0	001614	Plantae	Magnoliales	Annonaceae	Asimina parviflora (Michx.) Dunal	Aerial Parts: Leaves	CQ-0848	23098; 23099	https://sernecportal.org/portal/collections/individual/index.php?occid=21127676&clid=0	Crude	80% EtOH(aq)	2 x 72h maceration
0.457614	0.0088369	001615	Plantae	Cupressales	Cupressaceae	Juniperus virginiana L.	Aerial Parts: Leaves, Stems	CQ-0759	22918; 22919	https://sernecportal.org/portal/collections/individual/index.php?occid=21130111&clid=0	Crude	80% EtOH(aq)	2 x 72h maceration
0.978613	0	001616	Plantae	Proteales	Platanaceae	Platanus occidentalis L.	Aerial Parts: Leaves	CQ-0760	22920; 22921	https://sernecportal.org/portal/collections/individual/index.php?occid=21127448&clid=0	Crude	80% EtOH(aq)	2 x 72h maceration
0	0.0150648	001617	Plantae	Rosales	Moraceae	Morus rubra L.	Aerial Parts: Leaves	CQ-0764	22929; 22928	https://sernecportal.org/portal/collections/individual/index.php?occid=21127683&clid=0	Crude	80% EtOH(aq)	2 x 72h maceration
0	0	001618	Plantae	Rosales	Cannabaceae	Celtis laevigata Willd.	Aerial Parts: Leaves	CQ-0763	22926; 22927	https://sernecportal.org/portal/collections/individual/index.php?occid=21128978&clid=0	Crude	80% EtOH(aq)	2 x 72h maceration
0.324317	-0.00159906	001619	Plantae	Solanales	Convolvulaceae	Stylisma aquatica (Walter) Raf.	Aerial Parts: Flowers, Leaves, Stems	CQ-0839	23080; 23081	https://sernecportal.org/portal/collections/individual/index.php?occid=21128953&clid=0	Crude	80% EtOH(aq)	2 x 72h maceration
0	0.00412388	001620	Plantae	Poales	Poaceae	Paspalum notatum Flüggé	Aerial Parts: Flowers, Leaves, Stems	CQ-0843	23088; 23089	https://sernecportal.org/portal/collections/individual/index.php?occid=21130468&clid=0	Crude	80% EtOH(aq)	2 x 72h maceration
0.699051	0	001621	Plantae	Sapindales	Sapindaceae	Aesculus pavia L.	Aerial Parts: Leaves	CQ-845	23092; 23093	https://sernecportal.org/portal/collections/individual/index.php?occid=21130598&clid=0	Crude	80% EtOH(aq)	2 x 72h maceration
0	0.0642148	001622	Plantae	Rosales	Rosaceae	Rubus cuneifolius Pursh	Aerial Parts: Leaves	CQ-0840	23082; 23803	https://sernecportal.org/portal/collections/individual/index.php?occid=21127851&clid=0	Crude	80% EtOH(aq)	2 x 72h maceration
0	0.0494025	001623	Plantae	Oxalidales	Oxalidaceae	Oxalis priceae subsp. texana Small	Whole Plant: Leaves, Roots, Stems	CQ-0842	23086; 23087	https://sernecportal.org/portal/collections/individual/index.php?occid=21127852&clid=0	Crude	80% EtOH(aq)	2 x 72h maceration
0.160588	0.046541	001624	Plantae	Caryophyllales	Polygonaceae	Persicaria hydropiperoides (Michx.) Small	Whole Plant: Flowers, Leaves, Roots, Stems	CQ-0826	23054; 23055	https://sernecportal.org/portal/collections/individual/index.php?occid=21128371&clid=0	Crude	80% EtOH(aq)	2 x 72h maceration
0	0	001625	Plantae	Fagales	Juglandaceae	Carya illinoinensis (Wangenh.) K.Koch	Aerial Parts: Leaves	CQ-0841	23085; 23084	https://sernecportal.org/portal/collections/individual/index.php?occid=21128034&clid=0	Crude	80% EtOH(aq)	2 x 72h maceration
0.12745	0	001626	Plantae	Fabales	Fabaceae	Senna obtusifolia (L.) H.S.Irwin & Barneby	Aerial Parts: Flowers, Leaves	CQ-0836	23074; 23075	https://sernecportal.org/portal/collections/individual/index.php?occid=21129183&clid=0	Crude	80% EtOH(aq)	2 x 72h maceration
0	0	001627	Plantae	Fagales	Fagaceae	Quercus nigra L.	Aerial Parts: Leaves	CQ-0838	23078; 23079	https://sernecportal.org/portal/collections/individual/index.php?occid=21130823&clid=0	Crude	80% EtOH(aq)	2 x 72h maceration
0.622081	0	001628	Plantae	Rosales	Urticaceae	Boehmeria cylindrica (L.) Sw.	Aerial Parts: Leaves	CQ-0835	23072; 23073	https://sernecportal.org/portal/collections/individual/index.php?occid=21127481&clid=0	Crude	80% EtOH(aq)	2 x 72h maceration
0	0	001629	Plantae	Fagales	Betulaceae	Carpinus caroliniana Walter	Aerial Parts: Leaves	CQ-0851	23104; 23015	https://sernecportal.org/portal/collections/individual/index.php?occid=21128875&clid=0	Crude	80% EtOH(aq)	2 x 72h maceration
0	0	001630	Plantae	Fagales	Fagaceae	Fagus grandifolia Ehrh.	Aerial Parts: Leaves	CQ-0850	23102; 23103	https://sernecportal.org/portal/collections/individual/index.php?occid=21130276&clid=0	Crude	80% EtOH(aq)	2 x 72h maceration
0	0	001631	Plantae	Saxifragales	Hamamelidaceae	Hamamelis virginiana L.	Aerial Parts: Leaves	CQ-0849	23100; 23101	https://sernecportal.org/portal/collections/individual/index.php?occid=21129024&clid=0	Crude	80% EtOH(aq)	2 x 72h maceration
0	0	001632	Plantae	Asterales	Asteraceae	Ambrosia artemisiifolia L.	Aerial Parts: Leaves, Stems	CQ-0806	23014; 23015	https://sernecportal.org/portal/collections/individual/index.php?occid=21129158&clid=0	Crude	80% EtOH(aq)	2 x 72h maceration
0	0	001633	Plantae	Poales	Poaceae	Digitaria cognata (Schult.) Pilg.	Aerial Parts: Flowers, Leaves, Stems	CQ-0833	23068; 23069	https://sernecportal.org/portal/collections/individual/index.php?occid=21129203&clid=0	Crude	80% EtOH(aq)	2 x 72h maceration
0	0.0305504	001634	Plantae	Aquifoliales	Aquifoliaceae	Ilex vomitoria Aiton	Aerial Parts: Leaves	CQ-0813	23028; 23029	https://sernecportal.org/portal/collections/individual/index.php?occid=21129227&clid=0	Crude	80% EtOH(aq)	2 x 72h maceration
0	0.0034506	001635	Plantae	Sapindales	Sapindaceae	Acer floridanum (Chapm.) Pax	Aerial Parts: Leaves	CQ-0765	22930; 22931	https://sernecportal.org/portal/collections/individual/index.php?occid=21127383&clid=0	Crude	80% EtOH(aq)	2 x 72h maceration
0	0	001636	Plantae	Rosales	Rosaceae	Crataegus flava Aiton	Aerial Parts: Fruits (immature), Leaves	CQ-0815	23032; 23033	https://sernecportal.org/portal/collections/individual/index.php?occid=21129152&clid=0	Crude	80% EtOH(aq)	2 x 72h maceration
0	-0.00462885	001637	Plantae	Saxifragales	Altingiaceae	Liquidambar styraciflua L.	Roots	CQ-0726	22852; 22853	https://sernecportal.org/portal/collections/individual/index.php?occid=21130763&clid=0	Crude	80% EtOH(aq)	2 x 72h maceration
0	0	001638	Plantae	Asterales	Asteraceae	Conyza canadensis (L.) Cronquist var. canadensis	Aerial Parts: Flowers, Leaves, Stems	CQ-0828	23058; 23058	https://sernecportal.org/portal/collections/individual/index.php?occid=21130650&clid=0	Crude	80% EtOH(aq)	2 x 72h maceration
0.0705999	0	001639	Plantae	Pinales	Pinaceae	Pinus echinata Mill.	Aerial Parts: Leaves	CQ-0847	23096; 23097	https://sernecportal.org/portal/collections/individual/index.php?occid=21131160&clid=0	Crude	80% EtOH(aq)	2 x 72h maceration
0.979224	0.00547046	001640	Plantae	Poales	Typhaceae	Typha latifolia L.	Aerial Parts: Leaves, Stems	CQ-0846	23094; 23095	https://sernecportal.org/portal/collections/individual/index.php?occid=21130787&clid=0	Crude	80% EtOH(aq)	2 x 72h maceration
0.327118	0.050749	001641	Plantae	Malvales	Cistaceae	Lechea tenuifolia Michx.	Aerial Parts: Leaves, Stems	CQ-0810	23022; 23023		Crude	80% EtOH(aq)	2 x 72h maceration
0.970023	0	001642	Plantae	Lamiales	Plantaginaceae	Plantago aristata Michx.	Whole Plant: Flowers, Leaves, Roots **senescent	CQ-0809	23020; 23021	https://sernecportal.org/portal/collections/individual/index.php?occid=21130636&clid=0	Crude	80% EtOH(aq)	2 x 72h maceration
0.115672	-0.00109409	001643	Plantae	Rosales	Rosaceae	Prunus umbellata Elliott	Aerial Parts: Leaves	CQ-0811	23024; 23025	https://sernecportal.org/portal/collections/individual/index.php?occid=21130210&clid=0	Crude	80% EtOH(aq)	2 x 72h maceration
0	0.0268473	001644	Plantae	Rosales	Rosaceae	Rubus flagellaris Willd.	Whole Plant: Leaves, Roots, Stems	CQ-0834	23070; 23071	https://sernecportal.org/portal/collections/individual/index.php?occid=21129291&clid=0	Crude	80% EtOH(aq)	2 x 72h maceration
0.959679	0.0100151	001645	Plantae	Poales	Poaceae	Andropogon glomeratus (Walter) Britton, Sterns & Poggenb.	Aerial Parts: Leaves, Stems	CQ-0805	23013; 23012	https://sernecportal.org/portal/collections/individual/index.php?occid=21128605&clid=0	Crude	80% EtOH(aq)	2 x 72h maceration
0	0.00109409	001646	Plantae	Rosales	Ulmaceae	Ulmus americana L.	Aerial Parts: Leaves	CQ-0819	23040; 23041	https://sernecportal.org/portal/collections/individual/index.php?occid=21129256&clid=0	Crude	80% EtOH(aq)	2 x 72h maceration
0	0.017758	001647	Plantae	Malpighiales	Chrysobalanaceae	Licania michauxii Prance	Aerial Parts: Leaves	CQ-0816	23034; 23035	https://sernecportal.org/portal/collections/individual/index.php?occid=21129570&clid=0	Crude	80% EtOH(aq)	2 x 72h maceration
0	0.0421646	001648	Plantae	Brassicales	Brassicaceae	Lepidium virginicum L.	Aerial Parts: Flowers, Leaves, Stems	CQ-0818	23038; 23039	https://sernecportal.org/portal/collections/individual/index.php?occid=21130443&clid=0	Crude	80% EtOH(aq)	2 x 72h maceration
0	0	001649	Plantae	Proteales	Nelumbonaceae	Nelumbo lutea (Willd.) Pers.	Aerial Parts: Fruits, Leaves, Stalks, Stems	CQ-0825	23053; 23052	https://sernecportal.org/portal/collections/individual/index.php?occid=21127873&clid=0	Crude	80% EtOH(aq)	2 x 72h maceration
0	0.01153	001650	Plantae	Fabales	Fabaceae	Baptisia alba (L.) Vent.	Aerial Parts: Fruits (Immature)	CQ-0727	22854; 22855	https://sernecportal.org/portal/collections/individual/index.php?occid=21130510&clid=0	Crude	80% EtOH(aq)	2 x 72h maceration
0	0	001651	Plantae	Asparagales	Asparagaceae	Yucca filamentosa L.	Aerial Parts: Inflorescence stalk (no flowers or fruits)	CQ-0700	22800; 22801	https://sernecportal.org/portal/collections/individual/index.php?occid=21129113&clid=0	Crude	80% EtOH(aq)	2 x 72h maceration
0	0	001652	Plantae	Fabales	Fabaceae	Amorpha fruticosa L.	Aerial Parts: Leaves	CQ-0792	22986; 22987	https://sernecportal.org/portal/collections/individual/index.php?occid=21129453&clid=0	Crude	80% EtOH(aq)	2 x 72h maceration
0	0	001653	Plantae	Liliales	Smilacaceae	Smilax auriculata Walter	Aerial Parts: Leaves, Stems	CQ-0747	22895; 22894	https://sernecportal.org/portal/collections/individual/index.php?occid=21128080&clid=0	Crude	80% EtOH(aq)	2 x 72h maceration
0	0	001654	Plantae	Ericales	Ebenaceae	Diospyros virginiana L.	Aerial Parts: Leaves	CQ-0733	22867; 22866	https://sernecportal.org/portal/collections/individual/index.php?occid=21130483&clid=0	Crude	80% EtOH(aq)	2 x 72h maceration
0	0	001655	Plantae	Gentianales	Apocynaceae	Amsonia tabernaemontana Walter	Aerial Parts: Fruits, Leaves, Stems	CQ-0738	22877; 22876	https://sernecportal.org/portal/collections/individual/index.php?occid=21129423&clid=0	Crude	80% EtOH(aq)	2 x 72h maceration
0	0.0260057	001656	Plantae	Fabales	Fabaceae	Robinia pseudoacacia L.	Aerial Parts: Leaves	CQ-0822	23046; 23047	https://sernecportal.org/portal/collections/individual/index.php?occid=21129077&clid=0	Crude	80% EtOH(aq)	2 x 72h maceration
0.962076	0	001657	Plantae	Fagales	Juglandaceae	Juglans nigra L.	Aerial Parts: Leaves	CQ-0827	23056; 23057	https://sernecportal.org/portal/collections/individual/index.php?occid=21128440&clid=0	Crude	80% EtOH(aq)	2 x 72h maceration
0.117333	0.00159906	001658	Plantae	Rosales	Rosaceae	Crataegus aestivalis (Walter) Torr. & A. Gray	Aerial Parts: Leaves, Woody Stems	CQ-0748	22896; 22897	https://sernecportal.org/portal/collections/individual/index.php?occid=21129322&clid=0	Crude	80% EtOH(aq)	2 x 72h maceration
0	0.0278573	001659	Plantae	Rosales	Rosaceae	Prunus caroliniana (Mill.) Aiton	Aerial Parts: Leaves	CQ-0820	23042; 23043	https://sernecportal.org/portal/collections/individual/index.php?occid=21128040&clid=0	Crude	80% EtOH(aq)	2 x 72h maceration
0.186644	0	001661	Plantae	Gentianales	Apocynaceae	Amsonia ciliata Walter	Aerial Parts: Leaves, Stems	CQ-0821	23044; 23045	https://sernecportal.org/portal/collections/individual/index.php?occid=21131159&clid=0	Crude	80% EtOH(aq)	2 x 72h maceration
0	0	001662	Plantae	Poales	Poaceae	Chasmanthium latifolium (Michaux) H. O. Yates	Aerial Parts: Leaves, Stems	CQ-0728	22857; 22856	https://sernecportal.org/portal/collections/individual/index.php?occid=21128989&clid=0	Crude	80% EtOH(aq)	2 x 72h maceration
0	-8.41609e-05	001663	Plantae	Liliales	Smilacaceae	Smilax laurifolia L.	Aerial Parts: Leaves	CQ-0739	22878; 22879	https://sernecportal.org/portal/collections/individual/index.php?occid=21131064&clid=0	Crude	80% EtOH(aq)	2 x 72h maceration
0	0.00328228	001664	Plantae	Sapindales	Sapindaceae	Acer rubrum L.	Aerial Parts: Leaves	CQ-0752	22905; 22904	https://sernecportal.org/portal/collections/individual/index.php?occid=21129768&clid=0	Crude	80% EtOH(aq)	2 x 72h maceration
0.00623663	0.0431745	001665	Plantae	Poales	Typhaceae	Typha latifolia L.	Roots	CQ-0846	23094; 23095	https://sernecportal.org/portal/collections/individual/index.php?occid=21130787&clid=0	Crude	80% EtOH(aq)	2 x 72h maceration
0.341001	0	001666	Plantae	Polypodiales	Dennstaedtiaceae	Pteridium aquilinum (L.) Kuhn	Aerial Parts: Leaves (Fronds)	CQ-0712	22825; 22824	https://sernecportal.org/portal/collections/individual/index.php?occid=21130325&clid=0	Crude	80% EtOH(aq)	2 x 72h maceration
0.979978	0	001667	Plantae	Asterales	Asteraceae	Eupatorium capillifolium (Lam.) Small ex Porter & Britton	Aerial Parts: Leaves, Stems	CQ-0740	22880; 22881	https://sernecportal.org/portal/collections/individual/index.php?occid=21127949&clid=0	Crude	80% EtOH(aq)	2 x 72h maceration
0	0	001668	Plantae	Aquifoliales	Aquifoliaceae	Ilex opaca Aiton	Aerial Parts: Leaves	CQ-0732	22864; 22865	https://sernecportal.org/portal/collections/individual/index.php?occid=21129663&clid=0	Crude	80% EtOH(aq)	2 x 72h maceration
0	0	001669	Plantae	Gentianales	Rubiaceae	Cephalanthus occidentalis L.	Aerial Parts: Leaves	CQ-0741	22883; 22882	https://sernecportal.org/portal/collections/individual/index.php?occid=21129898&clid=0	Crude	80% EtOH(aq)	2 x 72h maceration
0	0	001670	Plantae	Malpighiales	Euphorbiaceae	Croton argyranthemus Michx.	Whole Plant: Leaves, Roots, Stems	CQ-0750	22900; 22901	https://sernecportal.org/portal/collections/individual/index.php?occid=21130430&clid=0	Crude	80% EtOH(aq)	2 x 72h maceration
0	0.0260057	001671	Plantae	Fabales	Fabaceae	Cercis canadensis L.	Aerial Parts: Leaves, Stems (ssmall)	CQ-0817	23036; 23037	https://sernecportal.org/portal/collections/individual/index.php?occid=21128245&clid=0	Crude	80% EtOH(aq)	2 x 72h maceration
0.249967	0	001672	Plantae	Dipsacales	Caprifoliaceae	Lonicera japonica Thunb.	Aerial Parts: Leaves, Stems	CQ-0746	22892; 22893	https://sernecportal.org/portal/collections/individual/index.php?occid=21131090&clid=0	Crude	80% EtOH(aq)	2 x 72h maceration
0	0.0157381	001673	Plantae	Malpighiales	Euphorbiaceae	Stillingia sylvatica L.	Aerial Parts: Leaves, Stems	CQ-0730	22860; 22861	https://sernecportal.org/portal/collections/individual/index.php?occid=21129124&clid=0	Crude	80% EtOH(aq)	2 x 72h maceration
0	0	001674	Plantae	Sapindales	Meliaceae	Melia azedarach L.	Aerial Parts: Leaves	CQ-0729	22858; 22859	https://sernecportal.org/portal/collections/individual/index.php?occid=21127669&clid=0	Crude	80% EtOH(aq)	2 x 72h maceration
0	0.0148965	001675	Plantae	Vitales	Vitaceae	Parthenocissus quinquefolia (L.) Planch	Aerial Parts: Leaves	CQ-0719	22839; 22838	https://sernecportal.org/portal/collections/individual/index.php?occid=21130782&clid=0	Crude	80% EtOH(aq)	2 x 72h maceration
0	0	001676	Plantae	Ericales	Ebenaceae	Diospyros virginiana L.	Aerial Parts: Leaves	CQ-0713	22826; 22827	https://sernecportal.org/portal/collections/individual/index.php?occid=21129925&clid=0	Crude	80% EtOH(aq)	2 x 72h maceration
0.604938	0	001677	Plantae	Magnoliales	Annonaceae	Asimina angustifolia Raf.	Aerial Parts: Leaves	CQ-0707	22814; 22815	https://sernecportal.org/portal/collections/individual/index.php?occid=21130613&clid=0	Crude	80% EtOH(aq)	2 x 72h maceration
0.296796	0.0196095	001678	Plantae	Caryophyllales	Polygonaceae	Eriogonum tomentosum Michx.	Aerial Parts: Leaves, Stems	CQ-0708	22816; 22817	https://sernecportal.org/portal/collections/individual/index.php?occid=21127573&clid=0	Crude	80% EtOH(aq)	2 x 72h maceration
0	0.0376199	001679	Plantae	Solanales	Solanaceae	Solanum carolinense L.	Whole Plant: Flowers, Leaves, Roots, Stems	CQ-0711	22822; 22823	https://sernecportal.org/portal/collections/individual/index.php?occid=21128277&clid=0	Crude	80% EtOH(aq)	2 x 72h maceration
0.332952	0	001680	Plantae	Arecales	Arecaceae	Sabal minor (Jacq.) Pers.	Aerial Parts: Leaves, Stems	CQ-0716	22833; 22832	https://sernecportal.org/portal/collections/individual/index.php?occid=21127984&clid=0	Crude	80% EtOH(aq)	2 x 72h maceration
0.0400365	0.0288672	001681	Plantae	Malvales	Cistaceae	Lechea minor L.	Aerial Parts: Leaves, Stems	CQ-0714	22829; 22828	https://sernecportal.org/portal/collections/individual/index.php?occid=21128044&clid=0	Crude	80% EtOH(aq)	2 x 72h maceration
0.613356	0	001682	Plantae	Asterales	Asteraceae	Solidago canadensis L.	Aerial Parts: Leaves, Stems	CQ-0751	22902; 22903	https://sernecportal.org/portal/collections/individual/index.php?occid=21129778&clid=0	Crude	80% EtOH(aq)	2 x 72h maceration
0.294926	0.00597543	001683	Plantae	Rosales	Urticaceae	Boehmeria cylindrica (L.) Sw.	Aerial Parts: Stems	CQ-0835	23072; 23073	https://sernecportal.org/portal/collections/individual/index.php?occid=21127481&clid=0	Crude	80% EtOH(aq)	2 x 72h maceration
0.151818	0	001684	Plantae	Ericales	Ericaceae	Vaccinium myrsinites Lam.	Whole Plant: Leaves, Roots, Stems	CQ-0718	22836; 22837	https://sernecportal.org/portal/collections/individual/index.php?occid=21128727&clid=0	Crude	80% EtOH(aq)	2 x 72h maceration
0.141269	0	001685	Plantae	Solanales	Convolvulaceae	Ipomoea pandurata (L.) G. Mey.	Aerial Parts: Leaves, Stems	CQ-0720	22841; 22840	https://sernecportal.org/portal/collections/individual/index.php?occid=21128945&clid=0	Crude	80% EtOH(aq)	2 x 72h maceration
0.457607	0.0223026	001686	Plantae	Gentianales	Apocynaceae	Amsonia ciliata Walter	Roots	CQ-0821	23044; 23045	https://sernecportal.org/portal/collections/individual/index.php?occid=21130923&clid=0	Crude	80% EtOH(aq)	2 x 72h maceration
0.268471	0.00143074	001687	Plantae	Fabales	Fabaceae	Senna obtusifolia (L.) H.S.Irwin & Barneby	Aerial Parts: Stems	CQ-0836	23074; 23075	https://sernecportal.org/portal/collections/individual/index.php?occid=21129183&clid=0	Crude	80% EtOH(aq)	2 x 72h maceration
0.264901	0.00328228	001688	Plantae	Fagales	Juglandaceae	Juglans nigra L.	Aerial Parts: Woody Stems	CQ-0827	23056; 23057	https://sernecportal.org/portal/collections/individual/index.php?occid=21128440&clid=0	Crude	80% EtOH(aq)	2 x 72h maceration
0.363614	0	001689	Plantae	Ranunculales	Ranunculaceae	Clematis glaucophylla Small	Aerial Parts: Flowers, Leaves, Stems	CQ-0722	22844; 22845	https://sernecportal.org/portal/collections/individual/index.php?occid=21129556&clid=0	Crude	80% EtOH(aq)	2 x 72h maceration
0.592356	0.0317287	001690	Plantae	Rosales	Urticaceae	Boehmeria cylindrica (L.) Sw.	Roots	CQ-0835	23072; 23073	https://sernecportal.org/portal/collections/individual/index.php?occid=21127481&clid=0	Crude	80% EtOH(aq)	2 x 72h maceration
0.238194	0.00328228	001691	Plantae	Saxifragales	Altingiaceae	Liquidambar styraciflua L.	Aerial Parts: Leaves	CQ-0726	22852; 22853	https://sernecportal.org/portal/collections/individual/index.php?occid=21130763&clid=0	Crude	80% EtOH(aq)	2 x 72h maceration
0.134399	0.0145598	001692	Plantae	Fagales	Fagaceae	Quercus nigra L.	Aerial Parts: Woody Stems	CQ-0838	23078; 23079	https://sernecportal.org/portal/collections/individual/index.php?occid=21130823&clid=0	Crude	80% EtOH(aq)	2 x 72h maceration
0.109316	0.0105201	001693	Plantae	Malpighiales	Euphorbiaceae	Ditrysinia fruticosa (W. Bartram) Govaerts & Frodin	Aerial Parts: Leaves, Stems	CQ-0731	22862; 22863	https://sernecportal.org/portal/collections/individual/index.php?occid=21129073&clid=0	Crude	80% EtOH(aq)	2 x 72h maceration
0.519476	0	001694	Plantae	Pinales	Pinaceae	Pinus echinata Mill.	Aerial Parts: Woody Stems	CQ-0847	23096; 23097	https://sernecportal.org/portal/collections/individual/index.php?occid=21131160&clid=0	Crude	80% EtOH(aq)	2 x 72h maceration
0.385355	0.0184312	001695	Plantae	Myrtales	Onagraceae	Oenothera fruticosa L.	Aerial Parts: Flowers, Leaves	CQ-0823	23048; 23049	https://sernecportal.org/portal/collections/individual/index.php?occid=21130462&clid=0	Crude	80% EtOH(aq)	2 x 72h maceration
0	0	001696	Plantae	Fabales	Fabaceae	Baptisia alba (L.) Vent.	Roots	CQ-0727	22854; 22855	https://sernecportal.org/portal/collections/individual/index.php?occid=21130510&clid=0	Crude	80% EtOH(aq)	2 x 72h maceration
0.182791	0	001697	Plantae	Laurales	Lauraceae	Sassafras albidum (Nutt.) Nees	Roots	CQ-0705	22810; 22811	https://sernecportal.org/portal/collections/individual/index.php?occid=21129959&clid=0	Crude	80% EtOH(aq)	2 x 72h maceration
0	0	001698	Plantae	Fagales	Juglandaceae	Carya illinoinensis (Wangenh.) K.Koch	Bark	CQ-0841	23085; 23084	https://sernecportal.org/portal/collections/individual/index.php?occid=21128034&clid=0	Crude	80% EtOH(aq)	2 x 72h maceration
0.769038	0.00244067	001699	Plantae	Arecales	Arecaceae	Serenoa repens (W.Bartram) Small	Trunk	CQ-0844	23090; 23091	https://sernecportal.org/portal/collections/individual/index.php?occid=21130169&clid=0	Crude	80% EtOH(aq)	2 x 72h maceration
0	0	001700	Plantae	Magnoliales	Annonaceae	Asimina angustifolia Raf.	Roots	CQ-0707	22814; 22815	https://sernecportal.org/portal/collections/individual/index.php?occid=21130613&clid=0	Crude	80% EtOH(aq)	2 x 72h maceration
0.244356	0.0123717	001701	Plantae	Fagales	Juglandaceae	Carya alba (L.) Nutt. ex Elliott	Bark	CQ-0829	23060; 23061	https://sernecportal.org/portal/collections/individual/index.php?occid=21127935&clid=0	Crude	80% EtOH(aq)	2 x 72h maceration
0.0885066	0.0423329	001702	Plantae	Asterales	Asteraceae	Conyza ramosissima Cronquist	Roots	CQ-0828	23058; 23059	https://sernecportal.org/portal/collections/individual/index.php?occid=21130650&clid=0	Crude	80% EtOH(aq)	2 x 72h maceration
0.214468	0	001703	Plantae	Fagales	Juglandaceae	Carya alba (L.) Nutt. ex Elliott	Aerial Parts: Woody Stems	CQ-0829	23060; 23061	https://sernecportal.org/portal/collections/individual/index.php?occid=21127935&clid=0	Crude	80% EtOH(aq)	2 x 72h maceration
0	0	001704	Plantae	Fagales	Juglandaceae	Carya illinoinensis (Wangenh.) K.Koch	Aerial Parts: Woody Stems	CQ-0841	23085; 23084	https://sernecportal.org/portal/collections/individual/index.php?occid=21128034&clid=0	Crude	80% EtOH(aq)	2 x 72h maceration
0	0.00462885	001705	Plantae	Sapindales	Sapindaceae	Aesculus pavia L.	Aerial Parts: Woody Stems	CQ-0845	23092; 23093	https://sernecportal.org/portal/collections/individual/index.php?occid=21130598&clid=0	Crude	80% EtOH(aq)	2 x 72h maceration
0.404381	0	001706	Plantae	Poales	Typhaceae	Typha latifolia L.	Aerial Parts: Flowers	CQ-0846	23094; 23095	https://sernecportal.org/portal/collections/individual/index.php?occid=21130787&clid=0	Crude	80% EtOH(aq)	2 x 72h maceration
0.405259	0.130322	001707	Plantae	Fagales	Fagaceae	Quercus laevis Walter	Bark	CQ-0814	23030; 23031	https://sernecportal.org/portal/collections/individual/index.php?occid=21128665&clid=0	Crude	80% EtOH(aq)	2 x 72h maceration
0	0	001708	Plantae	Proteales	Nelumbonaceae	Nelumbo lutea (Willd.) Pers.	Aerial Parts: Fruits, Seeds	CQ-0825	23053; 23052	https://sernecportal.org/portal/collections/individual/index.php?occid=21127873&clid=0	Crude	80% EtOH(aq)	2 x 72h maceration
0	0	001709	Plantae	Fabales	Fabaceae	Robinia pseudoacacia L.	Aerial Parts: Woody Stems	CQ-0822	23046; 23047	https://sernecportal.org/portal/collections/individual/index.php?occid=21129077&clid=0	Crude	80% EtOH(aq)	2 x 72h maceration
0	0.0184312	001710	Plantae	Caryophyllales	Phytolaccaceae	Phytolacca americana L.	Aerial Parts: Leaves	CQ-0743	22886; 22887	https://sernecportal.org/portal/collections/individual/index.php?occid=21127490&clid=0	Crude	80% EtOH(aq)	2 x 72h maceration
0.118613	0.0534422	001711	Plantae	Fagales	Fagaceae	Quercus geminata Small	Aerial Parts: Leaves	CQ-0812	23026; 23027	https://sernecportal.org/portal/collections/individual/index.php?occid=21130672&clid=0	Crude	80% EtOH(aq)	2 x 72h maceration
0	0	001712	Plantae	Aquifoliales	Aquifoliaceae	Ilex vomitoria Aiton	Branches, Woody Stems	CQ-0813	23028; 23029	https://sernecportal.org/portal/collections/individual/index.php?occid=21129227&clid=0	Crude	80% EtOH(aq)	2 x 72h maceration
0.181574	0.0111934	001713	Plantae	Liliales	Smilacaceae	Smilax bona-nox L.	Aerial Parts: Leaves, Stems	CQ-0742	22885; 22884	https://sernecportal.org/portal/collections/individual/index.php?occid=21128582&clid=0	Crude	80% EtOH(aq)	2 x 72h maceration
0	0.0645514	001714	Plantae	Malpighiales	Chrysobalanaceae	Licania michauxii Prance	Roots, Stems	CQ-0816	23034; 23035	https://sernecportal.org/portal/collections/individual/index.php?occid=21129570&clid=0	Crude	80% EtOH(aq)	2 x 72h maceration
0	0.00395556	001715	Plantae	Poales	Juncaceae	Juncus effusus L.	Aerial Parts: Flowers, Leaves, Stems	CQ-0830	23062; 23063	https://sernecportal.org/portal/collections/individual/index.php?occid=21127939&clid=0	Crude	80% EtOH(aq)	2 x 72h maceration
0.968911	0.0300454	001716	Plantae	Saxifragales	Hamamelidaceae	Hamamelis virginiana L.	Aerial Parts: Woody Stems	CQ-0849	23100; 23101	https://sernecportal.org/portal/collections/individual/index.php?occid=21129024&clid=0	Crude	80% EtOH(aq)	2 x 72h maceration
0	0.0255008	001717	Plantae	Ericales	Ericaceae	Gaylussacia dumosa (Andrews) Torr. & A.Gray	Aerial Parts: Leaves	CQ-0769	22938; 22939	https://sernecportal.org/portal/collections/individual/index.php?occid=21129052&clid=0	Crude	80% EtOH(aq)	2 x 72h maceration
0.579953	0	001718	Plantae	Ericales	Sapotaceae	Sideroxylon lanuginosum Michx.	Aerial Parts: Leaves	CQ-0790	22982; 22983	https://sernecportal.org/portal/collections/individual/index.php?occid=21127976&clid=0	Crude	80% EtOH(aq)	2 x 72h maceration
0	0	001719	Plantae	Malvales	Cistaceae	Lechea mucronata Raf.	Aerial Parts: Leaves, Stems	CQ-0793	22989; 22988	https://sernecportal.org/portal/collections/individual/index.php?occid=21128967&clid=0	Crude	80% EtOH(aq)	2 x 72h maceration
0.107796	0	001720	Plantae	Gentianales	Rubiaceae	Galium bermudense L.	Whole Plant: Flowers, Leaves, Roots, Stems	CQ-0794	22990; 22991	https://sernecportal.org/portal/collections/individual/index.php?occid=21128952&clid=0	Crude	80% EtOH(aq)	2 x 72h maceration
0.0725832	0	001721	Plantae	Rosales	Rosaceae	Crataegus flava Aiton	Bark, Woody Stems	CQ-0815	23032; 23033	https://sernecportal.org/portal/collections/individual/index.php?occid=21129152&clid=0	Crude	80% EtOH(aq)	2 x 72h maceration
0.973101	0	001722	Plantae	Sapindales	Anacardiaceae	Rhus copallinum L.	Aerial Parts: Leaves	CQ-0786	22974; 22975	https://sernecportal.org/portal/collections/individual/index.php?occid=21130570&clid=0	Crude	80% EtOH(aq)	2 x 72h maceration
0	0	001723	Plantae	Fabales	Fabaceae	Amorpha fruticosa L.	Aerial Parts: Leaves, Stems (green)	CQ-0792	22986; 22987	https://sernecportal.org/portal/collections/individual/index.php?occid=21129453&clid=0	Crude	80% EtOH(aq)	2 x 72h maceration
0	0	001724	Plantae	Liliales	Smilacaceae	Smilax glauca Walter	Aerial Parts: Leaves, Stems	CQ-0791	22984; 22985	https://sernecportal.org/portal/collections/individual/index.php?occid=21130191&clid=0	Crude	80% EtOH(aq)	2 x 72h maceration
0	0	001725	Plantae	Fagales	Fagaceae	Quercus laevis Walter	Aerial Parts: Woody Stems	CQ-0814	23030; 23031	https://sernecportal.org/portal/collections/individual/index.php?occid=21128665&clid=0	Crude	80% EtOH(aq)	2 x 72h maceration
0	0	001726	Plantae	Lamiales	Acanthaceae	Ruellia caroliniensis (J.F. Gmel.) Steud.	Whole Plant: Flowers, Leaves, Roots, Stems	CQ-0783	23154; 22969; 22968	https://sernecportal.org/portal/collections/individual/index.php?occid=21127957&clid=0	Crude	80% EtOH(aq)	2 x 72h maceration
0	0	001727	Plantae	Ericales	Ericaceae	Vaccinium myrsinites Lam.	Aerial Parts: Leaves, Stems	CQ-0718	22836; 22837	https://sernecportal.org/portal/collections/individual/index.php?occid=21128727&clid=0	Crude	80% EtOH(aq)	2 x 72h maceration
0	0	001728	Plantae	Vitales	Vitaceae	Vitis aestivalis Michx.	Aerial Parts: Leaves	CQ-0788	22978; 22979	https://sernecportal.org/portal/collections/individual/index.php?occid=21131081&clid=0	Crude	80% EtOH(aq)	2 x 72h maceration
0.650365	0	001729	Plantae	Magnoliales	Annonaceae	Asimina angustifolia Raf.	Aerial Parts: Stems	CQ-0707	22814; 22815	https://sernecportal.org/portal/collections/individual/index.php?occid=21130613&clid=0	Crude	80% EtOH(aq)	2 x 72h maceration
0.339175	0.0636581	001730	Plantae	Proteales	Nelumbonaceae	Nelumbo lutea (Willd.) Pers.	Aerial Parts: Leaves	CQ-0825	23053; 23052	https://sernecportal.org/portal/collections/individual/index.php?occid=21127873&clid=0	Crude	80% EtOH(aq)	2 x 72h maceration
0.864141	0.0280411	001731	Plantae	Aquifoliales	Aquifoliaceae	Ilex opaca Aiton	Aerial Parts: Woody Stems	CQ-0732	22864; 22865	https://sernecportal.org/portal/collections/individual/index.php?occid=21129663&clid=0	Crude	80% EtOH(aq)	2 x 72h maceration
0.913465	0	001732	Plantae	Fagales	Juglandaceae	Carya aquatica (F.Michx.) Nutt. ex Elliott	Aerial Parts: Stems (green), Woody Stems	CQ-0853	23108; 23109	https://sernecportal.org/portal/collections/individual/index.php?occid=21128831&clid=0	Crude	80% EtOH(aq)	2 x 72h maceration
0.181667	0.0197763	001733	Plantae	Fabales	Fabaceae	Baptisia alba (L.) Vent.	Aerial Parts: Stems	CQ-0727	22854; 22855	https://sernecportal.org/portal/collections/individual/index.php?occid=21130510&clid=0	Crude	80% EtOH(aq)	2 x 72h maceration
0.857329	-0.00462432	001734	Plantae	Rosales	Rosaceae	Crataegus flava Aiton	Aerial Parts: Fruits	CQ-0815	23032; 23033	https://sernecportal.org/portal/collections/individual/index.php?occid=21129152&clid=0	Crude	80% EtOH(aq)	2 x 72h maceration
0.952463	0.0178085	001735	Plantae	Fagales	Juglandaceae	Carya aquatica (F.Michx.) Nutt. ex Elliott	Bark	CQ-0853	23108; 23109	https://sernecportal.org/portal/collections/individual/index.php?occid=21128831&clid=0	Crude	80% EtOH(aq)	2 x 72h maceration
0.1361	0.157136	001736	Plantae	Sapindales	Meliaceae	Melia azedarach L.	Aerial Parts: Woody Stems	CQ-0729	22858; 22859	https://sernecportal.org/portal/collections/individual/index.php?occid=21127669&clid=0	Crude	80% EtOH(aq)	2 x 72h maceration
0.338513	0	001737	Plantae	Ericales	Ebenaceae	Diospyros virginiana L.	Aerial Parts: Stems	CQ-0713	22826; 22827	https://sernecportal.org/portal/collections/individual/index.php?occid=21129925&clid=0	Crude	80% EtOH(aq)	2 x 72h maceration
0.286262	0.0449641	001738	Plantae	Malpighiales	Euphorbiaceae	Stillingia sylvatica L.	Roots	CQ-0730	22860; 22861	https://sernecportal.org/portal/collections/individual/index.php?occid=21129124&clid=0	Crude	80% EtOH(aq)	2 x 72h maceration
0	0.0264668	001739	Plantae	Poales	Poaceae	Chasmanthium latifolium (Michaux) H. O. Yates	Aerial Parts: Fruits	CQ-0728	22857; 22856	https://sernecportal.org/portal/collections/individual/index.php?occid=21128989&clid=0	Crude	80% EtOH(aq)	2 x 72h maceration
0.803441	0	001740	Plantae	Cornales	Cornaceae	Cornus florida L.	Bark	CQ-0803	23008; 23009	https://sernecportal.org/portal/collections/individual/index.php?occid=21129061&clid=0	Crude	80% EtOH(aq)	2 x 72h maceration
0.770706	0.12525	001741	Plantae	Cornales	Cornaceae	Cornus florida L.	Aerial Parts: Woody Stems	CQ-0803	23008; 23009	https://sernecportal.org/portal/collections/individual/index.php?occid=21129061&clid=0	Crude	80% EtOH(aq)	2 x 72h maceration
0.826358	0.0835328	001742	Plantae	Proteales	Nelumbonaceae	Nelumbo lutea (Willd.) Pers.	Roots	CQ-0825	23053; 23052	https://sernecportal.org/portal/collections/individual/index.php?occid=21127873&clid=0	Crude	80% EtOH(aq)	2 x 72h maceration
0.961658	0	001743	Plantae	Fagales	Juglandaceae	Carya alba (L.) Nutt. ex Elliott	Aerial Parts: Fruits (Immature)	CQ-0829	23060; 23061	https://sernecportal.org/portal/collections/individual/index.php?occid=21127935&clid=0	Crude	80% EtOH(aq)	2 x 72h maceration
0.87294	0.0496868	001744	Plantae	Rosales	Rosaceae	Prunus caroliniana (Mill.) Aiton	Aerial Parts: Woody Stems	CQ-0820	23042; 23043	https://sernecportal.org/portal/collections/individual/index.php?occid=21128449&clid=0	Crude	80% EtOH(aq)	2 x 72h maceration
0.608792	0	001745	Plantae	Fagales	Fagaceae	Quercus margaretta (Ashe) Small	Aerial Parts: Woody Stems	CQ-0774	22948; 22949	https://sernecportal.org/portal/collections/individual/index.php?occid=21127961&clid=0	Crude	80% EtOH(aq)	2 x 72h maceration
0.57204	0	001746	Plantae	Cornales	Cornaceae	Cornus florida L.	Aerial Parts: Fruits	CQ-0803	23008; 23009	https://sernecportal.org/portal/collections/individual/index.php?occid=21129061&clid=0	Crude	80% EtOH(aq)	2 x 72h maceration
0.352656	0.0225312	001747	Plantae	Liliales	Smilacaceae	Smilax rotundifolia L.	Aerial Parts: Leaves, Stems	CQ-0745	22890; 22891	https://sernecportal.org/portal/collections/individual/index.php?occid=21128854&clid=0	Crude	80% EtOH(aq)	2 x 72h maceration
0.647859	0.00324686	001748	Plantae	Rosales	Rosaceae	Rubus cuneifolius Pursh	Roots	CQ-0840	23082; 23803	https://sernecportal.org/portal/collections/individual/index.php?occid=21127851&clid=0	Crude	80% EtOH(aq)	2 x 72h maceration
0.929385	0	001749	Plantae	Malpighiales	Salicaceae	Salix nigra Marshall	Bark	CQ-0735	22871; 22870	https://sernecportal.org/portal/collections/individual/index.php?occid=21127329&clid=0	Crude	80% EtOH(aq)	2 x 72h maceration
0.892715	0	001750	Plantae	Poales	Cyperaceae	Scirpus cyperinus (L.) Kunth	Roots	CQ-0804	23011; 23010	https://sernecportal.org/portal/collections/individual/index.php?occid=21128576&clid=0	Crude	80% EtOH(aq)	2 x 72h maceration
0.461393	0	001751	Plantae	Rosales	Rosaceae	Prunus caroliniana (Mill.) Aiton	Aerial Parts: Fruits (Immature)	CQ-0820	23042; 23043	https://sernecportal.org/portal/collections/individual/index.php?occid=21128449&clid=0	Crude	80% EtOH(aq)	2 x 72h maceration
0.701609	0.0119052	001752	Plantae	Fagales	Fagaceae	Quercus geminata Small	Bark	CQ-0812	23026; 23027	https://sernecportal.org/portal/collections/individual/index.php?occid=21130672&clid=0	Crude	80% EtOH(aq)	2 x 72h maceration
0.819641	0.0154472	001753	Plantae	Rosales	Rosaceae	Prunus caroliniana (Mill.) Aiton	Bark	CQ-0820	23042; 23043	https://sernecportal.org/portal/collections/individual/index.php?occid=21128449&clid=0	Crude	80% EtOH(aq)	2 x 72h maceration
0.769226	0	001754	Plantae	Rosales	Rosaceae	Rubus cuneifolius Pursh	Aerial Parts: Stems, Thorns	CQ-0840	23082; 23803	https://sernecportal.org/portal/collections/individual/index.php?occid=21127851&clid=0	Crude	80% EtOH(aq)	2 x 72h maceration
0.681889	0.0555902	001755	Plantae	Ericales	Ebenaceae	Diospyros virginiana L.	Aerial Parts: Fruits (Immature)	CQ-0733	22867; 22866	https://sernecportal.org/portal/collections/individual/index.php?occid=21130483&clid=0	Crude	80% EtOH(aq)	2 x 72h maceration
0.951992	-0.00206618	001756	Plantae	Ericales	Sapotaceae	Sideroxylon lanuginosum Michx.	Aerial Parts: Woody Stems	CQ-0790	22982; 22983	https://sernecportal.org/portal/collections/individual/index.php?occid=21127976&clid=0	Crude	80% EtOH(aq)	2 x 72h maceration
0.830344	0	001757	Plantae	Cupressales	Cupressaceae	Juniperus virginiana L.	Bark	CQ-0759	22918; 22919	https://sernecportal.org/portal/collections/individual/index.php?occid=21130111&clid=0	Crude	80% EtOH(aq)	2 x 72h maceration
0.293471	0	001758	Plantae	Rosales	Rosaceae	Prunus angustifolia Marshall	Aerial Parts: Fruits	CQ-0757	22914; 22915	https://sernecportal.org/portal/collections/individual/index.php?occid=21129148&clid=0	Crude	80% EtOH(aq)	2 x 72h maceration
0.870718	0	001759	Plantae	Arecales	Arecaceae	Sabal minor (Jacq.) Pers.	Roots	CQ-0716	22833; 22832	https://sernecportal.org/portal/collections/individual/index.php?occid=21127984&clid=0	Crude	80% EtOH(aq)	2 x 72h maceration
0.830248	0.0152504	001760	Plantae	Vitales	Vitaceae	Vitis rotundifolia Michaux	Roots	CQ-0762	22924; 22925	https://sernecportal.org/portal/collections/individual/index.php?occid=21127738&clid=0	Crude	80% EtOH(aq)	2 x 72h maceration
0.792484	0	001761	Plantae	Rosales	Rosaceae	Prunus angustifolia Marshall	Aerial Parts: Woody Stems	CQ-0757	22914; 22915	https://sernecportal.org/portal/collections/individual/index.php?occid=21129148&clid=0	Crude	80% EtOH(aq)	2 x 72h maceration
0.80221	0.0205634	001762	Plantae	Fabales	Fabaceae	Cercis canadensis L.	Aerial Parts: Fruits	CQ-0817	23037; 23036	https://sernecportal.org/portal/collections/individual/index.php?occid=21127470&clid=0	Crude	80% EtOH(aq)	2 x 72h maceration
0.92014	0	001763	Plantae	Malpighiales	Euphorbiaceae	Cnidoscolus urens (L.) Arthur	Aerial Parts: Woody Stems	CQ-0770	22940; 22941	https://sernecportal.org/portal/collections/individual/index.php?occid=21128933&clid=0	Crude	80% EtOH(aq)	2 x 72h maceration
0.749393	0	001764	Plantae	Fagales	Fagaceae	Quercus falcata Michx.	Aerial Parts: Woody Stems	CQ-0798	22998; 22999	https://sernecportal.org/portal/collections/individual/index.php?occid=21130250&clid=0	Crude	80% EtOH(aq)	2 x 72h maceration
0.825559	0	001765	Plantae	Fagales	Fagaceae	Quercus nigra L.	Bark	CQ-0838	23078; 23079	https://sernecportal.org/portal/collections/individual/index.php?occid=21130823&clid=0	Crude	80% EtOH(aq)	2 x 72h maceration
0.438395	0.0353219	001766	Plantae	Asterales	Asteraceae	Ambrosia artemisiifolia L.	Roots	CQ-0806	23014; 23015	https://sernecportal.org/portal/collections/individual/index.php?occid=21129158&clid=0	Crude	80% EtOH(aq)	2 x 72h maceration
0.948036	0	001767	Plantae	Proteales	Platanaceae	Platanus occidentalis L.	Bark	CQ-0760	22920; 22921	https://sernecportal.org/portal/collections/individual/index.php?occid=21127448&clid=0	Crude	80% EtOH(aq)	2 x 72h maceration
0.265335	0	001768	Plantae	Caryophyllales	Phytolaccaceae	Phytolacca americana L.	Aerial Parts: Stems	CQ-0743	22886; 22887	https://sernecportal.org/portal/collections/individual/index.php?occid=21127490&clid=0	Crude	80% EtOH(aq)	2 x 72h maceration
0.306415	0	001769	Plantae	Asterales	Asteraceae	Helenium amarum (Raf.) H.Rock	Roots	CQ-0801	23004; 23005	https://sernecportal.org/portal/collections/individual/index.php?occid=21130988&clid=0	Crude	80% EtOH(aq)	2 x 72h maceration
0.254118	0	001770	Plantae	Fagales	Fagaceae	Quercus incana Bartram	Bark	CQ-0799	23000; 23001	https://sernecportal.org/portal/collections/individual/index.php?occid=21127874&clid=0	Crude	80% EtOH(aq)	2 x 72h maceration
0.580927	0	001771	Plantae	Lamiales	Oleaceae	Fraxinus americana L.	Aerial Parts: Woody Stems	CQ-0767	22934; 22935	https://sernecportal.org/portal/collections/individual/index.php?occid=21129551&clid=0	Crude	80% EtOH(aq)	2 x 72h maceration
0.785868	0	001772	Plantae	Proteales	Platanaceae	Platanus occidentalis L.	Aerial Parts: Woody Stems	CQ-0760	22920; 22921	https://sernecportal.org/portal/collections/individual/index.php?occid=21127448&clid=0	Crude	80% EtOH(aq)	2 x 72h maceration
0.206602	0.0201699	001773	Plantae	Asparagales	Asparagaceae	Yucca filamentosa L.	Aerial Parts: Flowers	CQ-0700	22801; 22800	https://sernecportal.org/portal/collections/individual/index.php?occid=21129113&clid=0	Crude	80% EtOH(aq)	2 x 72h maceration
0.991945	0	001774	Plantae	Fagales	Fagaceae	Quercus incana Bartram	Aerial Parts: Woody Stems	CQ-0799	23000; 23001	https://sernecportal.org/portal/collections/individual/index.php?occid=21127874&clid=0	Crude	80% EtOH(aq)	2 x 72h maceration
0.68901	0.00324686	001775	Plantae	Sapindales	Sapindaceae	Acer rubrum L.	Aerial Parts: Woody Stems	CQ-0752	22905; 22904	https://sernecportal.org/portal/collections/individual/index.php?occid=21129768&clid=0	Crude	80% EtOH(aq)	2 x 72h maceration
0.835331	0	001776	Plantae	Rosales	Rosaceae	Prunus angustifolia Marshall	Bark	CQ-0757	22914; 22915	https://sernecportal.org/portal/collections/individual/index.php?occid=21129148&clid=0	Crude	80% EtOH(aq)	2 x 72h maceration
0.165831	0.0658227	001777	Plantae	Lamiales	Oleaceae	Fraxinus americana L.	Bark	CQ-0767	22934; 22935	https://sernecportal.org/portal/collections/individual/index.php?occid=21129551&clid=0	Crude	80% EtOH(aq)	2 x 72h maceration
0.409227	0	001778	Plantae	Caryophyllales	Phytolaccaceae	Phytolacca americana L.	Roots	CQ-0743	22886; 22887	https://sernecportal.org/portal/collections/individual/index.php?occid=21127490&clid=0	Crude	80% EtOH(aq)	2 x 72h maceration
0.0179205	0	001779	Plantae	Rosales	Cannabaceae	Celtis laevigata Willd.	Aerial Parts: Woody Stems	CQ-0763	22926; 22927	https://sernecportal.org/portal/collections/individual/index.php?occid=21128978&clid=0	Crude	80% EtOH(aq)	2 x 72h maceration
0.820166	0	001780	Plantae	Gentianales	Rubiaceae	Cephalanthus occidentalis L.	Aerial Parts: Stems	CQ-0741	22883; 22882	https://sernecportal.org/portal/collections/individual/index.php?occid=21129898&clid=0	Crude	80% EtOH(aq)	2 x 72h maceration
0.756985	0	001781	Plantae	Sapindales	Sapindaceae	Acer floridanum (Chapm.) Pax	Aerial Parts: Woody Stems	CQ-0765	22930; 22931	https://sernecportal.org/portal/collections/individual/index.php?occid=21127383&clid=0	Crude	80% EtOH(aq)	2 x 72h maceration
0.548467	0.00600177	001782	Plantae	Liliales	Smilacaceae	Smilax auriculata Walter	Roots	CQ-0747	22895; 22894	https://sernecportal.org/portal/collections/individual/index.php?occid=21128080&clid=0	Crude	80% EtOH(aq)	2 x 72h maceration
0.966816	0.0272539	001783	Plantae	Malpighiales	Salicaceae	Salix nigra Marshall	Roots	CQ-0735	22871; 22870	https://sernecportal.org/portal/collections/individual/index.php?occid=21127329&clid=0	Crude	80% EtOH(aq)	2 x 72h maceration
0.473853	0.0740874	001784	Plantae	Fagales	Fagaceae	Quercus margaretta (Ashe) Small	Bark	CQ-0774	22948; 22949	https://sernecportal.org/portal/collections/individual/index.php?occid=21127961&clid=0	Crude	80% EtOH(aq)	2 x 72h maceration
0.681798	0.274409	001785	Plantae	Fagales	Fagaceae	Quercus falcata Michx.	Bark	CQ-0798	22998; 22999	https://sernecportal.org/portal/collections/individual/index.php?occid=21130250&clid=0	Crude	80% EtOH(aq)	2 x 72h maceration
0.995122	0	001786	Plantae	Rosales	Moraceae	Morus rubra L.	Aerial Parts: Woody Stems	CQ-0764	22929; 22928	https://sernecportal.org/portal/collections/individual/index.php?occid=21127683&clid=0	Crude	80% EtOH(aq)	2 x 72h maceration
0.837381	0.175035	001787	Plantae	Sapindales	Sapindaceae	Acer floridanum (Chapm.) Pax	Roots	CQ-0765	22930; 22931	https://sernecportal.org/portal/collections/individual/index.php?occid=21127383&clid=0	Crude	80% EtOH(aq)	2 x 72h maceration
0.443207	0	001789	Plantae	Gentianales	Apocynaceae	Matelea gonocarpos (Walter) Shinners	Aerial Parts: Flowers, Leaves, Stems	CQ-0785	22972; 23112; 23113	https://sernecportal.org/portal/collections/individual/index.php?occid=21127958&clid=0	Crude	80% EtOH(aq)	2 x 72h maceration
0.279751	0.0321734	001790	Plantae	Brassicales	Brassicaceae	Brassica rapa L.	Aerial Parts: Flowers, Leaves, Stems	CQ-0832	23066; 23067	https://sernecportal.org/portal/collections/individual/index.php?occid=21128515&clid=0	Crude	80% EtOH(aq)	2 x 72h maceration
0.88744	0	001791	Plantae	Liliales	Smilacaceae	Smilax pumila Walter	Aerial Parts: Leaves	CQ-0773	22946; 22947	https://sernecportal.org/portal/collections/individual/index.php?occid=21129430&clid=0	Crude	80% EtOH(aq)	2 x 72h maceration
0.241658	0	001792	Plantae	Fabales	Fabaceae	Orbexilum lupinellum (Michx.) Isely	Whole Plant: Flowers, Leaves, Roots, Stems	CQ-0797	22996; 22997	https://sernecportal.org/portal/collections/individual/index.php?occid=21131194&clid=0	Crude	80% EtOH(aq)	2 x 72h maceration
0.393492	0	001793	Plantae	Cornales	Cornaceae	Cornus florida L.	Roots	CQ-0803	23008; 23009	https://sernecportal.org/portal/collections/individual/index.php?occid=21129061&clid=0	Crude	80% EtOH(aq)	2 x 72h maceration
0.0302158	0.0288282	001794	Plantae	Poales	Poaceae	Paspalum notatum Flüggé	Roots	CQ-0843	23088; 23089	https://sernecportal.org/portal/collections/individual/index.php?occid=21130468&clid=0	Crude	80% EtOH(aq)	2 x 72h maceration
0.835236	0	001795	Plantae	Laurales	Lauraceae	Sassafras albidum (Nutt.) Nees	Aerial Parts: Stems	CQ-0705	22810; 22811	https://sernecportal.org/portal/collections/individual/index.php?occid=21129959&clid=0	Crude	80% EtOH(aq)	2 x 72h maceration
0.801945	0	001796	Plantae	Vitales	Vitaceae	Parthenocissus quinquefolia (L.) Planch	Aerial Parts: Stems	CQ-0719	22839; 22838	https://sernecportal.org/portal/collections/individual/index.php?occid=21130782&clid=0	Crude	80% EtOH(aq)	2 x 72h maceration
0.388406	0.117182	001797	Plantae	Magnoliales	Annonaceae	Asimina parviflora (Michx.) Dunal	Aerial Parts: Woody Stems	CQ-0848	23098; 23099	https://sernecportal.org/portal/collections/individual/index.php?occid=21127676&clid=0	Crude	80% EtOH(aq)	2 x 72h maceration
0	0.146699	001798	Plantae	Poales	Poaceae	Digitaria cognata (Schult.) Pilg.	Roots	CQ-0833	23068; 23069	https://sernecportal.org/portal/collections/individual/index.php?occid=21129203&clid=0	Crude	80% EtOH(aq)	2 x 72h maceration
0.984093	0.000688728	001799	Plantae	Sapindales	Sapindaceae	Acer rubrum L.	Bark	CQ-0752	22905; 22904	https://sernecportal.org/portal/collections/individual/index.php?occid=21129768&clid=0	Crude	80% EtOH(aq)	2 x 72h maceration
0	0.0866813	001800	Plantae	Poales	Poaceae	Andropogon glomeratus (Walter) Britton, Sterns & Poggenb.	Roots	CQ-0805	23013; 23012	https://sernecportal.org/portal/collections/individual/index.php?occid=21128605&clid=0	Crude	80% EtOH(aq)	2 x 72h maceration
0.755685	0.00265652	001801	Plantae	Sapindales	Sapindaceae	Aesculus pavia L.	Aerial Parts: Fruits	CQ-0845	23092; 23093	https://sernecportal.org/portal/collections/individual/index.php?occid=21130598&clid=0	Crude	80% EtOH(aq)	2 x 72h maceration
0	0.00462432	001802	Plantae	Poales	Poaceae	Tripsacum dactyloides (L.) L.	Aerial Parts: Leaves, Stems	CQ-0789	22981; 22980	https://sernecportal.org/portal/collections/individual/index.php?occid=21128361&clid=0	Crude	80% EtOH(aq)	2 x 72h maceration
0.219294	0	001803	Plantae	Lamiales	Lamiaceae	Callicarpa americana L.	Aerial Parts: Fruits (Immature)	CQ-0724	22848; 22849	https://sernecportal.org/portal/collections/individual/index.php?occid=21128209&clid=0	Crude	95% EtOH	2 x 72h maceration
0.953073	0	001804	Plantae	Polypodiales	Dennstaedtiaceae	Pteridium aquilinum (L.) Kuhn	Roots	CQ-0712	22825; 22824	https://sernecportal.org/portal/collections/individual/index.php?occid=21130325&clid=0	Crude	80% EtOH(aq)	2 x 72h maceration
0.509185	0.0652324	001805	Plantae	Myrtales	Onagraceae	Oenothera fruticosa L.	Aerial Parts: Stems	CQ-0823	23048; 23049	https://sernecportal.org/portal/collections/individual/index.php?occid=21130462&clid=0	Crude	80% EtOH(aq)	2 x 72h maceration
0.158753	0.0317799	001806	Plantae	Caryophyllales	Cactaceae	Opuntia humifusa (Raf.) Raf.	Aerial Parts: Fruits (Immature)	CQ-0808	23018; 23019	https://sernecportal.org/portal/collections/individual/index.php?occid=21128767&clid=0	Crude	80% EtOH(aq)	2 x 72h maceration
0	0	001807	Plantae	Fabales	Fabaceae	Erythrina herbacea L.	Roots	CQ-0852	23107; 23106	https://sernecportal.org/portal/collections/individual/index.php?occid=21127576&clid=0	Crude	80% EtOH(aq)	2 x 72h maceration
0.242982	0	001808	Plantae	Liliales	Smilacaceae	Smilax glauca Walter	Roots	CQ-0791	22984; 22985	https://sernecportal.org/portal/collections/individual/index.php?occid=21130191&clid=0	Crude	80% EtOH(aq)	2 x 72h maceration
0.941232	0	001809	Plantae	Vitales	Vitaceae	Vitis aestivalis Michx.		CQ-0788	22978; 22979	https://sernecportal.org/portal/collections/individual/index.php?occid=21131081&clid=0	Crude	80% EtOH(aq)	2 x 72h maceration
0.779266	0.0532288	001810	Plantae	Ericales	Ericaceae	Vaccinium arboreum Marshall		CQ-0779	22960; 22961	https://sernecportal.org/portal/collections/individual/index.php?occid=21130078&clid=0	Crude	80% EtOH(aq)	2 x 72h maceration
0.995565	0	001811	Plantae	Proteales	Platanaceae	Platanus occidentalis L.		CQ-0760	22920; 22921	https://sernecportal.org/portal/collections/individual/index.php?occid=21127448&clid=0	Crude	80% EtOH(aq)	2 x 72h maceration
0.688066	0	001812	Plantae	Liliales	Smilacaceae	Smilax pumila Walter	Roots	CQ-0773	22946; 22947	https://sernecportal.org/portal/collections/individual/index.php?occid=21129430&clid=0	Crude	80% EtOH(aq)	2 x 72h maceration
0.734572	0	001813	Plantae	Malpighiales	Salicaceae	Salix nigra Marshall	Aerial Parts: Woody Stems	CQ-0735	22871; 22870	https://sernecportal.org/portal/collections/individual/index.php?occid=21127329&clid=0	Crude	80% EtOH(aq)	2 x 72h maceration
0.624086	0.0410285	001814	Plantae	Gentianales	Apocynaceae	Amsonia ciliata Walter	Aerial Parts: Fruits	CQ-0821	23044; 23045	https://sernecportal.org/portal/collections/individual/index.php?occid=21130923&clid=0	Crude	80% EtOH(aq)	2 x 72h maceration
0.572311	0	001815	Plantae	Asterales	Asteraceae	Solidago canadensis L.	Roots	CQ-0751	22902; 22903	https://sernecportal.org/portal/collections/individual/index.php?occid=21129778&clid=0	Crude	80% EtOH(aq)	2 x 72h maceration
0.803365	-9.83897e-05	001816	Plantae	Rosales	Rosaceae	Prunus umbellata Elliott	Aerial Parts: Woody Stems	CQ-0811	23024; 23025	https://sernecportal.org/portal/collections/individual/index.php?occid=21130210&clid=0	Crude	80% EtOH(aq)	2 x 72h maceration
0.615058	0.0038372	001817	Plantae	Saxifragales	Altingiaceae	Liquidambar styraciflua L.	Aerial Parts: Stems	CQ-0726	22852; 22853	https://sernecportal.org/portal/collections/individual/index.php?occid=21130763&clid=0	Crude	80% EtOH(aq)	2 x 72h maceration
0.662176	0.0172182	001818	Plantae	Solanales	Convolvulaceae	Ipomoea pandurata (L.) G. Mey.	Roots	CQ-0720	22841; 22840	https://sernecportal.org/portal/collections/individual/index.php?occid=21128945&clid=0	Crude	80% EtOH(aq)	2 x 72h maceration
0.658324	0	001819	Plantae	Liliales	Smilacaceae	Smilax pumila Walter	Aerial Parts: Stems	CQ-0773	22946; 22947	https://sernecportal.org/portal/collections/individual/index.php?occid=21129430&clid=0	Crude	80% EtOH(aq)	2 x 72h maceration
0.984866	0.0508443	001820	Plantae	Magnoliales	Annonaceae	Asimina angustifolia Raf.	Aerial Parts: Flowers	CQ-0707	22814; 22815	https://sernecportal.org/portal/collections/individual/index.php?occid=21130613&clid=0	Crude	80% EtOH(aq)	2 x 72h maceration
0	0.00560821	001821	Plantae	Fabales	Fabaceae	Baptisia alba (L.) Vent.	Aerial Parts: Fruits	CQ-0727	22854; 22855	https://sernecportal.org/portal/collections/individual/index.php?occid=21130510&clid=0	Crude	80% EtOH(aq)	2 x 72h maceration
0.9779	0	001822	Plantae	Brassicales	Brassicaceae	Brassica rapa L.	Roots	CQ-0832	23066; 23067	https://sernecportal.org/portal/collections/individual/index.php?occid=21128515&clid=0	Crude	80% EtOH(aq)	2 x 72h maceration
0	0	001823	Plantae	Fabales	Fabaceae	Baptisia alba (L.) Vent.	Aerial Parts: Fruits	CQ-0727	22854; 22855	https://sernecportal.org/portal/collections/individual/index.php?occid=21130510&clid=0	Crude	80% EtOH(aq)	2 x 72h maceration
0	0.0540159	001824	Plantae	Asterales	Asteraceae	Xanthium strumarium L.	Roots	CQ-0831	23064; 23065; 23156	https://sernecportal.org/portal/collections/individual/index.php?occid=21131049&clid=0	Crude	80% EtOH(aq)	2 x 72h maceration
0.978199	0.0166279	001825	Plantae	Gentianales	Apocynaceae	Matelea gonocarpos (Walter) Shinners	Roots	CQ-0785	22972; 23112; 23113	https://sernecportal.org/portal/collections/individual/index.php?occid=21127958&clid=0	Crude	80% EtOH(aq)	2 x 72h maceration
0	0.0548031	001826	Plantae	Solanales	Convolvulaceae	Stylisma aquatica (Walter) Raf.	Roots	CQ-0839	23080; 23081	https://sernecportal.org/portal/collections/individual/index.php?occid=21128953&clid=0	Crude	80% EtOH(aq)	2 x 72h maceration
0.956976	0.0315831	001827	Plantae	Rosales	Ulmaceae	Ulmus americana L.	Bark	CQ-0819	23040; 23041	https://sernecportal.org/portal/collections/individual/index.php?occid=21129256&clid=0	Crude	80% EtOH(aq)	2 x 72h maceration
0.423404	0.0105277	001828	Plantae	Malpighiales	Euphorbiaceae	Stillingia sylvatica L.	Aerial Parts: Fruits	CQ-0730	22860; 22861	https://sernecportal.org/portal/collections/individual/index.php?occid=21129124&clid=0	Crude	80% EtOH(aq)	2 x 72h maceration
0.954079	0.240563	001829	Plantae	Lamiales	Lamiaceae	Callicarpa americana L.	Aerial Parts: Stems	CQ-0724	22848; 22849	https://sernecportal.org/portal/collections/individual/index.php?occid=21128209&clid=0	Crude	95% EtOH	2 x 72h maceration
0	0.012889	001830	Plantae	Lamiales	Oleaceae	Fraxinus americana L.	Roots	CQ-0767	22934; 22935	https://sernecportal.org/portal/collections/individual/index.php?occid=21129551&clid=0	Crude	80% EtOH(aq)	2 x 72h maceration
0	0.106556	001831	Plantae	Vitales	Vitaceae	Vitis rotundifolia Michaux	Aerial Parts: Woody Stems	CQ-0762	22924; 22925	https://sernecportal.org/portal/collections/individual/index.php?occid=21127738&clid=0	Crude	80% EtOH(aq)	2 x 72h maceration
0	0.0386671	001832	Plantae	Sapindales	Anacardiaceae	Rhus copallinum L.	Aerial Parts: Stems	CQ-0786	22974; 22975	https://sernecportal.org/portal/collections/individual/index.php?occid=21130570&clid=0	Crude	80% EtOH(aq)	2 x 72h maceration
0.983487	0	001833	Plantae	Vitales	Vitaceae	Vitis aestivalis Michx.	Aerial Parts: Woody Stems	CQ-0788	22978; 22979	https://sernecportal.org/portal/collections/individual/index.php?occid=21131081&clid=0	Crude	80% EtOH(aq)	2 x 72h maceration
0	0	001834	Plantae	Fabales	Fabaceae	Amorpha fruticosa L.	Aerial Parts: Woody Stems	CQ-0792	22986; 22987	https://sernecportal.org/portal/collections/individual/index.php?occid=21129453&clid=0	Crude	80% EtOH(aq)	2 x 72h maceration
0	0	001835	Plantae	Malvales	Cistaceae	Lechea mucronata Raf.	Roots	CQ-0793	22989; 22988	https://sernecportal.org/portal/collections/individual/index.php?occid=21128967&clid=0	Crude	80% EtOH(aq)	2 x 72h maceration
0.989692	0.0254829	001836	Plantae	Caryophyllales	Phytolaccaceae	Phytolacca americana L.	Aerial Parts: Fruits	CQ-0743	22886; 22887	https://sernecportal.org/portal/collections/individual/index.php?occid=21127490&clid=0	Crude	80% EtOH(aq)	2 x 72h maceration
0.160981	0.0388639	001837	Plantae	Vitales	Vitaceae	Vitis rotundifolia Michaux	Aerial Parts: Fruits (Immature)	CQ-0762	22924; 22925	https://sernecportal.org/portal/collections/individual/index.php?occid=21127738&clid=0	Crude	80% EtOH(aq)	2 x 72h maceration
0.989569	-0.00226296	001838	Plantae	Fagales	Fagaceae	Quercus marilandica (L.) Münchh.	Bark	CQ-0775	22950; 22951	https://sernecportal.org/portal/collections/individual/index.php?occid=21129827&clid=0	Crude	80% EtOH(aq)	2 x 72h maceration
0.697705	0.0294185	001839	Plantae	Fagales	Fagaceae	Quercus virginiana Mill.	Bark	CQ-0772	22944; 22945	https://sernecportal.org/portal/collections/individual/index.php?occid=21129340&clid=0	Crude	80% EtOH(aq)	2 x 72h maceration
0.988177	0.207701	001840	Plantae	Sapindales	Anacardiaceae	Rhus copallinum L.	Roots	CQ-0786	22974; 22975	https://sernecportal.org/portal/collections/individual/index.php?occid=21130570&clid=0	Crude	80% EtOH(aq)	2 x 72h maceration
0.0114777	0.116395	001841	Plantae	Ericales	Ebenaceae	Diospyros virginiana L.	Aerial Parts: Woody Stems	CQ-0733	22867; 22866	https://sernecportal.org/portal/collections/individual/index.php?occid=21130483&clid=0	Crude	80% EtOH(aq)	2 x 72h maceration
0.142218	0.240366	001842	Plantae	Poales	Poaceae	Tripsacum dactyloides (L.) L.	Roots	CQ-0789	22981; 22980	https://sernecportal.org/portal/collections/individual/index.php?occid=21128361&clid=0	Crude	80% EtOH(aq)	2 x 72h maceration
0	0	001843	Plantae	Poales	Juncaceae	Juncus effusus L.	Roots	CQ-0830	23062; 23063	https://sernecportal.org/portal/collections/individual/index.php?occid=21127939&clid=0	Crude	80% EtOH(aq)	2 x 72h maceration
0.940153	0.0296153	001844	Plantae	Gentianales	Apocynaceae	Amsonia tabernaemontana Walter	Roots	CQ-0738	22877; 22876	https://sernecportal.org/portal/collections/individual/index.php?occid=21129423&clid=0	Crude	80% EtOH(aq)	2 x 72h maceration
0	0.0371966	001845	Plantae	Fabales	Fabaceae	Clitoria mariana L.	Roots	CQ-0800	23002; 23009	https://sernecportal.org/portal/collections/individual/index.php?occid=21130305&clid=0	Crude	80% EtOH(aq)	2 x 72h maceration
0.979797	0.0955364	001846	Plantae	Malvales	Cistaceae	Helianthemum rosmarinifolium Pursh	Roots	CQ-0787	22977; 22976	https://sernecportal.org/portal/collections/individual/index.php?occid=21128306&clid=0	Crude	80% EtOH(aq)	2 x 72h maceration
0.99062	0	001847	Plantae	Fagales	Fagaceae	Quercus virginiana Mill.	Aerial Parts: Woody Stems	CQ-0772	22944; 22945	https://sernecportal.org/portal/collections/individual/index.php?occid=21129340&clid=0	Crude	80% EtOH(aq)	2 x 72h maceration
0	0.0162343	001848	Plantae	Malpighiales	Euphorbiaceae	Cnidoscolus urens (L.) Arthur	Roots	CQ-0770	22940; 22941	https://sernecportal.org/portal/collections/individual/index.php?occid=21128933&clid=0	Crude	80% EtOH(aq)	2 x 72h maceration
0.985961	0.00659211	001849	Plantae	Liliales	Smilacaceae	Smilax rotundifolia L.	Roots	CQ-0745	22890; 22891	https://sernecportal.org/portal/collections/individual/index.php?occid=21128854&clid=0	Crude	80% EtOH(aq)	2 x 72h maceration
0.213293	0.120724	001850	Plantae	Fagales	Fagaceae	Quercus laevis Walter	Aerial Parts: Fruits	CQ-0814	23030; 23031	https://sernecportal.org/portal/collections/individual/index.php?occid=21128665&clid=0	Crude	80% EtOH(aq)	2 x 72h maceration
0.987837	0	001851	Plantae	Caryophyllales	Amaranthaceae	Amaranthus spinosus L.	Roots	CQ-0837	23076; 23077	https://sernecportal.org/portal/collections/individual/index.php?occid=21128684&clid=0	Crude	80% EtOH(aq)	2 x 72h maceration
0.109783	0.0760552	001852	Plantae	Rosales	Ulmaceae	Ulmus americana L.	Aerial Parts: Woody Stems	CQ-0819	23040; 23041	https://sernecportal.org/portal/collections/individual/index.php?occid=21129256&clid=0	Crude	80% EtOH(aq)	2 x 72h maceration
0.718836	0	001853	Plantae	Gentianales	Apocynaceae	Asclepias erosa Torr.	Aerial Parts: Leaves				Crude	95% EtOH	2 x 20 min. sonication
0.0898205	0	001854	Plantae	Gentianales	Apocynaceae	Asclepias incarnata L.	Aerial Parts: Leaves				Crude	95% EtOH	2 x 20 min. sonication
0.887141	0	001855	Plantae	Gentianales	Apocynaceae	Asclepias curassavica L.	Aerial Parts: Leaves				Crude	95% EtOH	2 x 20 min. sonication
0.994135	0	001860	Plantae	Poales	Cyperaceae	Scirpus cyperinus (L.) Kunth	Aerial Parts: Flowers, Fruits	CQ-0804	23011; 23010	https://sernecportal.org/portal/collections/individual/index.php?occid=21128576&clid=0	Crude	80% EtOH(aq)	2 x 72h maceration
0.990032	0	001861	Plantae	Myrtales	Onagraceae	Oenothera fruticosa L.	Roots	CQ-0823	23048; 23049	https://sernecportal.org/portal/collections/individual/index.php?occid=21130462&clid=0	Crude	80% EtOH(aq)	2 x 72h maceration
0	0	001862	Plantae	Fagales	Fagaceae	Quercus marilandica (L.) Münchh.	Aerial Parts: Woody Stems	CQ-0775	22950; 22951	https://sernecportal.org/portal/collections/individual/index.php?occid=21129827&clid=0	Crude	80% EtOH(aq)	2 x 72h maceration
0.971406	0	001863	Plantae	Fabales	Fabaceae	Amorpha fruticosa L.	Aerial Parts: Stems	CQ-0792	22986; 22987	https://sernecportal.org/portal/collections/individual/index.php?occid=21129453&clid=0	Crude	80% EtOH(aq)	2 x 72h maceration
0	0.500312	001864	Plantae	Ericales	Sapotaceae	Sideroxylon lanuginosum Michx.	Bark	CQ-0761	22923; 22922	https://sernecportal.org/portal/collections/individual/index.php?occid=21127594&clid=0	Crude	80% EtOH(aq)	2 x 72h maceration
0.978343	0.123282	001865	Plantae	Asparagales	Asparagaceae	Yucca filamentosa L.	Roots	CQ-0700	22801; 22800	https://sernecportal.org/portal/collections/individual/index.php?occid=21129113&clid=0	Crude	80% EtOH(aq)	2 x 72h maceration
0	0	001866	Plantae	Ericales	Polemoniaceae	Phlox glaberrima L.	Aerial Parts: Flowers	CQ-0782	23158; 23154; 22967	https://sernecportal.org/portal/collections/individual/index.php?occid=21128568&clid=0	Crude	80% EtOH(aq)	2 x 72h maceration
0	0.0152504	001867	Plantae	Fabales	Fabaceae	Senna obtusifolia (L.) H.S.Irwin & Barneby	Roots	CQ-0836	23074; 23075	https://sernecportal.org/portal/collections/individual/index.php?occid=21129183&clid=0	Crude	80% EtOH(aq)	2 x 72h maceration
0.616892	0	001868	Plantae	Malvales	Cistaceae	Lechea tenuifolia Michx.	Roots	CQ-0810	23022; 23033	https://sernecportal.org/portal/collections/individual/index.php?occid=21127722&clid=0	Crude	80% EtOH(aq)	2 x 72h maceration
0.986548	0.0142665	001869	Plantae	Ericales	Ericaceae	Gaylussacia dumosa (Andrews) Torr. & A.Gray	Aerial Parts: Stems	CQ-0769	22938; 22939	https://sernecportal.org/portal/collections/individual/index.php?occid=21129052&clid=0	Crude	80% EtOH(aq)	2 x 72h maceration
0.848785	0	001870	Plantae	Malvales	Malvaceae	Hibiscus moscheutos L.	Roots	CQ-0736	22873; 22872	https://sernecportal.org/portal/collections/individual/index.php?occid=21128946&clid=0	Crude	80% EtOH(aq)	2 x 72h maceration
0	0.0117084	001872	Plantae	Malvales	Cistaceae	Lechea minor L.	Roots	CQ-0714	22829; 22828	https://sernecportal.org/portal/collections/individual/index.php?occid=21128044&clid=0	Crude	80% EtOH(aq)	2 x 72h maceration
0.865896	0	001874	Plantae	Fabales	Fabaceae	Tephrosia virginiana (L.) Pers.	Roots	CQ-0795	22992; 22993	https://sernecportal.org/portal/collections/individual/index.php?occid=21128466&clid=0	Crude	80% EtOH(aq)	2 x 72h maceration
0.0573368	0	001875	Plantae	Fabales	Fabaceae	Tephrosia virginiana (L.) Pers.	Aerial Parts: Stems	CQ-0795	22992; 22993	https://sernecportal.org/portal/collections/individual/index.php?occid=21128466&clid=0	Crude	80% EtOH(aq)	2 x 72h maceration
0.966696	0.0103309	001876	Plantae	Ericales	Polemoniaceae	Phlox glaberrima L.	Roots	CQ-0782	23158; 23154; 22967	https://sernecportal.org/portal/collections/individual/index.php?occid=21128568&clid=0	Crude	80% EtOH(aq)	2 x 72h maceration
0	0.198846	001877	Plantae	Asterales	Asteraceae	Chrysopsis mariana (L.) Elliott	Whole Plant: Flowers, Leaves, Roots, Stems	CQ-0784	22970; 23155; 22971	https://sernecportal.org/portal/collections/individual/index.php?occid=21127341&clid=0	Crude	80% EtOH(aq)	2 x 72h maceration
0.975251	0.0855006	001878	Plantae	Gentianales	Rubiaceae	Cephalanthus occidentalis L.	Aerial Parts: Fruits	CQ-0741	22883; 22882	https://sernecportal.org/portal/collections/individual/index.php?occid=21129898&clid=0	Crude	80% EtOH(aq)	2 x 72h maceration
0	0	001879	Plantae	Brassicales	Brassicaceae	Lepidium virginicum L.	Roots	CQ-0818	23038; 23039	https://sernecportal.org/portal/collections/individual/index.php?occid=21130443&clid=0	Crude	80% EtOH(aq)	2 x 72h maceration
0	0.204662	001880	Plantae	Solanales	Convolvulaceae	Ipomoea pandurata (L.) G. Mey.	Aerial Parts: Flowers	CQ-0720	22841; 22840	https://sernecportal.org/portal/collections/individual/index.php?occid=21128945&clid=0	Crude	80% EtOH(aq)	2 x 72h maceration
0.00851959	-0.00324686	001881	Plantae	Malpighiales	Chrysobalanaceae	Licania michauxii Prance	Aerial Parts: Fruits	CQ-0816	23034; 23035	https://sernecportal.org/portal/collections/individual/index.php?occid=21129570&clid=0	Crude	80% EtOH(aq)	2 x 72h maceration
0	0.0162343	001882	Plantae	Malpighiales	Euphorbiaceae	Ditrysinia fruticosa (W. Bartram) Govaerts & Frodin	Aerial Parts: Fruits	CQ-0731	22862; 22863	https://sernecportal.org/portal/collections/individual/index.php?occid=21129073&clid=0	Crude	80% EtOH(aq)	2 x 72h maceration
0	0	001883	Plantae	Ericales	Ericaceae	Gaylussacia dumosa (Andrews) Torr. & A.Gray	Aerial Parts: Fruits	CQ-0769	22938; 22939	https://sernecportal.org/portal/collections/individual/index.php?occid=21129052&clid=0	Crude	80% EtOH(aq)	2 x 72h maceration
0.131882	0	001884	Plantae	Ericales	Ericaceae	Vaccinium myrsinites Lam.	Aerial Parts: Fruits	CQ-0718	22836; 22837	https://sernecportal.org/portal/collections/individual/index.php?occid=21128727&clid=0	Crude	80% EtOH(aq)	2 x 72h maceration
0.531802	0.0248926	001885	Plantae	Ericales	Ericaceae	Vaccinium arboreum Marshall	Aerial Parts: Fruits	CQ-0779	22960; 22961	https://sernecportal.org/portal/collections/individual/index.php?occid=21130078&clid=0	Crude	80% EtOH(aq)	2 x 72h maceration
0.935319	0.0634613	001886	Plantae	Fabales	Fabaceae	Amorpha fruticosa L.	Aerial Parts: Fruits	CQ-0792	22986; 22987	https://sernecportal.org/portal/collections/individual/index.php?occid=21129453&clid=0	Crude	80% EtOH(aq)	2 x 72h maceration
0	0.000491948	001887	Plantae	Rosales	Cannabaceae	Celtis laevigata Willd.	Aerial Parts: Fruits	CQ-0763	22926; 22927	https://sernecportal.org/portal/collections/individual/index.php?occid=21128978&clid=0	Crude	80% EtOH(aq)	2 x 72h maceration
0	0.0162343	001888	Plantae	Fabales	Fabaceae	Robinia pseudoacacia L.	Bark	CQ-0822	23046; 23047	https://sernecportal.org/portal/collections/individual/index.php?occid=21129077&clid=0	Crude	80% EtOH(aq)	2 x 72h maceration
0	0.172871	001889	Plantae	Rosales	Rosaceae	Crataegus laevigata (Poir.) DC.	Aerial Parts: Fruits	CQ-0864	24327; 24374	https://sernecportal.org/portal/collections/individual/index.php?occid=22131233&clid=0	Crude	95% EtOH	2 x 72h maceration
0.972633	0.0178085	001890	Plantae	Rosales	Rosaceae	Prunus spinosa L.	Aerial Parts: Leaves, Stems	CQ-0305	24163; 24162	https://sernecportal.org/portal/collections/individual/index.php?occid=26726550&clid=0	Crude	95% EtOH	2 x 72h maceration
0	0.0207602	001891	Plantae	Sapindales	Anacardiaceae	Pistacia lentiscus L.	Aerial Parts: Leaves	CQ-0920	24347; 24348	https://sernecportal.org/portal/collections/individual/index.php?occid=22131343&clid=0	Crude	95% EtOH	2 x 72h maceration
0.30097	0.145322	001892	Plantae	Sapindales	Anacardiaceae	Pistacia lentiscus L.	Aerial Parts: Fruits	CQ-0920	24347; 24348	https://sernecportal.org/portal/collections/individual/index.php?occid=22131343&clid=0	Crude	95% EtOH	2 x 72h maceration
0	0.134302	001893	Plantae	Asterales	Asteraceae	Artemisia arborescens (Vaill.) L.		CQ-0897			Crude	95% EtOH	2 x 72h maceration
0.00795993	0.0864845	001894	Plantae	Cucurbitales	Cucurbitaceae	Ecballium elaterium (L.) A.Rich.	Aerial Parts: Fruits	CQ-0899			Crude	95% EtOH	2 x 72h maceration
0	0	001895	Fungi	Lecanorales	Ramalinaceae	Ramalina sp.	Aerial Parts	CQ-0888	24328	https://sernecportal.org/portal/collections/individual/index.php?occid=22130828&clid=0	Crude	95% EtOH	2 x 72h maceration
0	0.0229248	001896	Plantae	Brassicales	Brassicaceae	Brassica oleracea Acephala Group	Aerial Parts: Leaves (Green Kale, lactofermented)	MC-005			Crude	80% EtOH(aq)	1 x 72h maceration
0	0.168738	001897	Plantae	Brassicales	Brassicaceae	Brassica oleracea Acephala Group	Aerial Parts: Leaves (Green Kale, fresh/not dried)	MC-006			Crude	80% EtOH(aq)	1 x 72h maceration
0	0.0292217	001898	Plantae	Brassicales	Brassicaceae	Brassica oleracea Acephala Group	Aerial Parts: Leaves (brine from fermented fresh green kale)	MC-007			brine	dH2O	evaporated brine
0.0242212	0	001899	Plantae	Brassicales	Brassicaceae	Brassica oleracea var. capitata f, sabauda	Aerial Parts: Leaves (Savoy Cabbage)	MC-008			Crude	80% EtOH(aq)	1 x 72h maceration
0	0	001900	Plantae	Brassicales	Brassicaceae	Brassica oleracea var. capitata f. rubra	Aerial Parts: Leaves (Red cabbage, organic)	MC-009			Crude	80% EtOH(aq)	1 x 72h maceration
0	0.148667	001901	Plantae	Brassicales	Brassicaceae	Brassica oleracea Italica Group x Alboglabra Group		MC-010			Crude	80% EtOH(aq)	1 x 72h maceration
0	0.164803	001902	Plantae	Brassicales	Brassicaceae	Brassica rapa var. chinensis	Aerial Parts: Leaves (Bok choy)	MC-011			Crude	80% EtOH(aq)	1 x 72h maceration
0.256493	0.240169	001903	Plantae	Brassicales	Brassicaceae	Brassica oleracea var. gemmifera	Aerial Parts: Leaves (Brussels Sprouts, organic)	MC-017			Crude	80% EtOH(aq)	1 x 72h maceration
0.373555	0.0599193	001904	Plantae	Brassicales	Brassicaceae	Brassica rapa var. chinensis	Aerial Parts: Leaves (Shanghai Bokchoy / baby bok choy)	MC-014			Crude	80% EtOH(aq)	2 x 72h maceration
0.00875803	0	001905	Plantae	Brassicales	Brassicaceae	Brassica rapa subsp. rapa	Aerial Parts: Leaves (Broccoli Rabe)	MC-015			Crude	80% EtOH(aq)	1 x 72h maceration
0.27279	0.0429963	001906	Plantae	Brassicales	Brassicaceae	Brassica oleracea var. italica	Aerial Parts: Flower (Broccoli)	MC-016			Crude	80% EtOH(aq)	1 x 72h maceration
0.0714545	0.0164311	001907	Plantae	Brassicales	Brassicaceae	Brassica rapa subsp. pekinensis	Aerial Parts: Leaves (Napa cabbage)	MC-013			Crude	80% EtOH(aq)	1 x 72h maceration
0	0.0420124	001908	Plantae	Brassicales	Brassicaceae	Brassica oleracea Botrytis group	Aerial Parts: Flowers, Leaves, Stems	MC-012			Crude	80% EtOH(aq)	2 x 72h maceration
0	0.0427995	001909	Plantae	Brassicales	Brassicaceae	Brassica oleracea var. gongylodes	Aerial Parts (Kohlrabi)	MC-021			Crude	80% EtOH(aq)	2 x 72h maceration
0.9655	0	001910	Plantae	Brassicales	Brassicaceae	Brassica oleracea var. capitata	Aerial Parts: Leaves (Green cabbage)	MC-020			Crude	80% EtOH(aq)	1 x 72h maceration
0	0	001911	Plantae	Brassicales	Brassicaceae	Brassica oleracea var. viridis	Aerial Parts: Leaves (Collard Greens)	MC-019			Crude	80% EtOH(aq)	1 x 72h maceration
0	0	001912	Plantae	Brassicales	Brassicaceae	Brassica juncea (L.) Czern.	Aerial Parts: Leaves (Gai Choy mustard)	MC-024			Crude	80% EtOH(aq)	1 x 72h maceration
0	0.0152504	001913	Plantae	Brassicales	Brassicaceae	Brassica oleracea var. lacinata	Aerial Parts: Leaves (Dinosaur Kale)	MC-023			Crude	80% EtOH(aq)	1 x 72h maceration
0	0.103801	001914	Plantae	Brassicales	Brassicaceae	Brassica oleracea Acephala Group	Aerial Parts: Leaves (Red Kale)	MC-022			Crude	80% EtOH(aq)	1 x 72h maceration
0	0.0579515	001915	Plantae	Lamiales	Verbenaceae	Aloysia citriodora Palau	Aerial Parts: Leaves	RA-001			Crude	80% EtOH(aq)	2 x 72h maceration
0	0.00975412	001916	Plantae	Lamiales	Lamiaceae	Micromeria myrtifolia Boiss. & Hohen.	Aerial Parts: Leaves, Stems	RA-003			Crude	80% EtOH(aq)	2 x 72h maceration
0.354787	0	001917	Plantae	Asterales	Asteraceae	Senecio doriiformis DC.	Whole Plant: Leaves, Roots, Stems	RA-004			Crude	80% EtOH(aq)	2 x 72h maceration
0.248898	0.128836	001918	Plantae	Lamiales	Lamiaceae	Origanum libanoticum Boiss.	Aerial Parts: Flowers, Leaves, Stems	RA-006			Crude	80% EtOH(aq)	2 x 72h maceration
0	0.0408454	001919	Plantae	Fabales	Fabaceae	Cicer incisum (Willd.) K.Maly	Aerial Parts: Leaves, Stems, Woody Parts	RA-009			Crude	80% EtOH(aq)	2 x 72h maceration
0	0	001920	Plantae	Lamiales	Lamiaceae	Stachys ehrenbergii Boiss.	Aerial Parts: Flowers, Leaves, Stems	RA-017			Crude	80% EtOH(aq)	2 x 72h maceration
0.115767	0	001921	Plantae	Rosales	Rosaceae	Rosa × damascena Herrm.	Aerial Parts: Flowers, Leaves, Woody Stems	RA-008			Crude	80% EtOH(aq)	2 x 72h maceration
0	0	001922	Plantae	Malvales	Malvaceae	Alcea setosa (Boiss.) Alef.	Aerial Parts: Flowers	RA-005			Crude	80% EtOH(aq)	2 x 72h maceration
0	0.438326	001923	Plantae	Lamiales	Lamiaceae	Origanum ehrenbergii Boiss.	Aerial Parts: Leaves, Stems	RA-011			Crude	80% EtOH(aq)	2 x 72h maceration
0	0	001924	Plantae	Lamiales	Lamiaceae	Origanum syriacum L.	Aerial Parts: Leaves, Stems, Woody Stems	RA-019			Crude	80% EtOH(aq)	2 x 72h maceration
0	0.098354	001925	Plantae	Asterales	Asteraceae	Matricaria chamomilla L.	Aerial Parts: Flowers	RA-020			Crude	80% EtOH(aq)	2 x 72h maceration
0.296461	0.0926641	001926	Plantae	Lamiales	Lamiaceae	Prunella vulgaris L.	Aerial Parts: Flowers, Leaves, Stems	RA-018			Crude	80% EtOH(aq)	2 x 72h maceration
0	0.0186954	001927	Plantae	Lamiales	Lamiaceae	Origanum majorana L.	Aerial Parts: Leaves	RA-015			Crude	80% EtOH(aq)	2 x 72h maceration
0	0.31457	001928	Plantae	Dipsacales	Caryophyllaceae	Paronychia argentea Lam.	Aerial Parts: Flowers, Leaves, Stems	RA-021			Crude	80% EtOH(aq)	2 x 72h maceration
0.268422	0	001929	Plantae	Lamiales	Plantaginaceae	Plantago major L.	Roots	MC-025			Crude	80% EtOH(aq)	2 x 72h maceration
0	0.226783	001930	Plantae	Lamiales	Plantaginaceae	Plantago major L.	Aerial Parts: Leaves, Stems	MC-026			Crude	80% EtOH(aq)	2 x 72h maceration
0.329375	0.0733591	001932	Plantae	Rosales	Rosaceae	Rosa sp.	Leaves, Stems, Fruits	RA-007			Crude	80% EtOH(aq)	2 x 72h maceration
0	0.0562894	001933	Plantae	Rosales	Rosaceae	Crataegus azarolus L.	Leaves, Stems, Fruits	RA-002			Crude	80% EtOH(aq)	2 x 72h maceration
0.306262	0	001934	Plantae	Asterales	Asteraceae	Phagnalon kotschyi Sch.Bip. ex Boiss.	Aerial Parts: Flowers, Leaves, Stems	RA-016			Crude	80% EtOH(aq)	2 x 72h maceration
0	0.0896159	001935	Plantae	Apiales	Apiaceae	Ferula elaeochytris Korovin	fruits, Stems	RA-013			Crude	80% EtOH(aq)	2 x 72h maceration
0.140335	0	001936	Plantae	Apiales	Apiaceae	Prangos asperula Boiss.	fruits, Stems	RA-012			Crude	80% EtOH(aq)	2 x 72h maceration
0.165038	0.237147	001937	Plantae	Lamiales	Lamiaceae	Nepeta cilicica Boiss. ex Benth.	Flowers, Leaves, Stems	RA-010			Crude	80% EtOH(aq)	2 x 72h maceration
0	0	001938	Plantae	Asterales	Asteraceae	Senecio doriiformis DC.	whole plant	RA-014			Crude	80% EtOH(aq)	2 x 72h maceration
0	0.0284495	001939	Plantae	Gentianales	Apocynaceae	Amsonia tabernaemontana Walter	Aerial Parts: Leaves	LM-001	24227; 24461; 24462; 25002	https://sernecportal.org/portal/collections/individual/index.php?occid=22130278&clid=0	Crude	80% EtOH(aq)	2 x 72h maceration
0.179844	0.0343426	001940	Plantae	Gentianales	Apocynaceae	Amsonia tabernaemontana Walter	Aerial Parts: Stems	LM-001	24227; 24461; 24462; 25002	https://sernecportal.org/portal/collections/individual/index.php?occid=22130278&clid=0	Crude	80% EtOH(aq)	2 x 72h maceration
0.429683	0.182483	001941	Plantae	Gentianales	Apocynaceae	Amsonia tabernaemontana Walter	Aerial Parts: Fruits	LM-001	24227; 24461; 24462; 25002	https://sernecportal.org/portal/collections/individual/index.php?occid=22130278&clid=0	Crude	80% EtOH(aq)	2 x 72h maceration
0.639982	0.293843	001942	Plantae	Malvales	Cistaceae	Lechea mucronata Raf.	Roots	LM-006	24405; 24450; 25017	https://sernecportal.org/portal/collections/individual/index.php?occid=22130315&clid=0	Crude	80% EtOH(aq)	2 x 72h maceration
0	0.0323105	001943	Plantae	Sapindales	Anacardiaceae	Rhus copallinum L.	Aerial Parts: Leaves	LM-012	24392; 24393; 24394	https://sernecportal.org/portal/collections/individual/index.php?occid=22130622&clid=0	Crude	80% EtOH(aq)	2 x 72h maceration
0	0.134729	001944	Plantae	Malpighiales	Euphorbiaceae	Euphorbia pubentissima Michx.	Whole Plant	LM-003	24230; 24456; 24458; 25005	https://sernecportal.org/portal/collections/individual/index.php?occid=22131277&clid=0	Crude	80% EtOH(aq)	2 x 72h maceration
0	0.141028	001945	Plantae	Sapindales	Anacardiaceae	Rhus copallinum L.	Aerial Parts: Stems	LM-012	24392; 24393; 24394	https://sernecportal.org/portal/collections/individual/index.php?occid=22130622&clid=0	Crude	80% EtOH(aq)	2 x 72h maceration
0.704552	0.0993337	001947	Plantae	Sapindales	Sapindaceae	Acer rubrum L.	Bark	LM-010	24399; 24449; 25029	https://sernecportal.org/portal/collections/individual/index.php?occid=22130445&clid=0	Crude	80% EtOH(aq)	2 x 72h maceration
0.0570688	0.201788	001948	Plantae	Lamiales	Lamiaceae	Callicarpa americana L.	Aerial Parts: Leaves	LM-005	23296; 23297; 24482; 25009; 25010; 25011	https://sernecportal.org/portal/collections/individual/index.php?occid=22130169&clid=0	Crude	80% EtOH(aq)	2 x 72h maceration
0.466379	0.0582301	001949	Plantae	Caryophyllales	Polygonaceae	Eriogonum tomentosum Michx.	Aerial Parts: Stems	LM-004	24231; 24452; 24460; 25008	https://sernecportal.org/portal/collections/individual/index.php?occid=22130536&clid=0	Crude	80% EtOH(aq)	1 x 72h maceration
0	1	001950	Plantae	Caryophyllales	Polygonaceae	Eriogonum tomentosum Michx.	Aerial Parts: Leaves	LM-004	24231; 24452; 24460; 25008	https://sernecportal.org/portal/collections/individual/index.php?occid=22130536&clid=0	Crude	80% EtOH(aq)	2 x 72h maceration
0.729515	0.0605568	001951	Plantae	Fagales	Fagaceae	Quercus virginiana Mill.	Bark	LM-013	25036; 25037; 25038	https://sernecportal.org/portal/collections/individual/index.php?occid=22130666&clid=0	Crude	80% EtOH(aq)	2 x 72h maceration
0	0.018289	001952	Plantae	Sapindales	Sapindaceae	Acer rubrum L.	Bark	LM-010	24399; 24449; 25029	https://sernecportal.org/portal/collections/individual/index.php?occid=22130445&clid=0	Crude	80% EtOH(aq)	2 x 72h maceration
0	0.0121926	001953	Plantae	Malvales	Thymelaeaceae	Daphne oleoides Schreb.	Aerial Parts: Flowers, Leaves, Stems	RA-037			Crude	80% EtOH(aq)	2 x 72h maceration
0	0.0823003	001954	Plantae	Asterales	Asteraceae	Achillea falcata L.	Flowering tops	RA-031			Crude	80% EtOH(aq)	2 x 72h maceration
0.217846	0.0140215	001955	Plantae	Malvales	Malvaceae	Malva sylvestris L.	Whole plant	RA-036			Crude	80% EtOH(aq)	2 x 72h maceration
0.635271	0.130161	001956	Plantae	Rosales	Rosaceae	Crataegus monogyna Jacq.	Flowering tops	RA-032			Crude	80% EtOH(aq)	1 x 144h maceration
0	0	001957	Plantae	Rosales	Rosaceae	Rosa sp.	Aerial Parts: Fruits	RA-026			Crude	80% EtOH(aq)	1 x 144h maceration
0	0	001958	Plantae	Malvales	Thymelaeaceae	Thymelaea microphylla Meisn.	Aerial Parts	ME-001	24663; 24672	https://sernecportal.org/portal/collections/individual/index.php?occid=26726612&clid=0	Crude	80% EtOH(aq)	2 x 72h maceration
0	0.42532	001959	Plantae	Caryophyllales	Amaranthaceae	Anabasis aretioides Moq. & Coss. ex Bunge	Whole Plant	ME-002	24673; 24674	https://sernecportal.org/portal/collections/individual/index.php?occid=26726595&clid=0	Crude	80% EtOH(aq)	2 x 72h maceration
0	0.124162	001960	Plantae	Malpighiales	Euphorbiaceae	Euphorbia characias L.	Aerial Parts	ME-003	24675; 24676	https://sernecportal.org/portal/collections/individual/index.php?occid=26726633&clid=0	Crude	80% EtOH(aq)	2 x 72h maceration
0	0	001961	Plantae	Piperales	Aristolochiaceae	Aristolochia baetica L.	Aerial Parts	ME-004	24664; 24665	https://sernecportal.org/portal/collections/individual/index.php?occid=26726404&clid=0	Crude	80% EtOH(aq)	2 x 72h maceration
0	0.107092	001963	Plantae	Caryophyllales	Amaranthaceae	Haloxylon scoparium Pomel	Aerial Parts	ME-006	24671; 24662	https://sernecportal.org/portal/collections/individual/index.php?occid=26726582&clid=0	Crude	80% EtOH(aq)	2 x 72h maceration
0.187602	0.00304816	001964	Plantae	Asterales	Asteraceae	Artemisia herba-alba Asso	Aerial Parts	ME-007	24660; 24661; 24666	https://sernecportal.org/portal/collections/individual/index.php?occid=26726475&clid=0	Crude	80% EtOH(aq)	2 x 72h maceration
0	0	001966	Plantae	Lamiales	Lamiaceae	Origanum compactum Benth.	Aerial Parts	ME-009	24667; 24668; 24677	https://sernecportal.org/portal/collections/individual/index.php?occid=26726359&clid=0	Crude	80% EtOH(aq)	2 x 72h maceration
0.610058	0	001967	Plantae	Malvales	Cistaceae	Lechea sessiliflora Raf.	Roots	CQ-1091	24710	https://sernecportal.org/portal/collections/individual/index.php?occid=26726310&clid=0	Crude	80% EtOH(aq)	2 x 72h maceration
0.416809	0	001968	Plantae	Malpighiales	Hypericaceae	Hypericum gentianoides (L.) Britton, Sterns & Poggenb.	Roots	CQ-1090	24709	https://sernecportal.org/portal/collections/individual/index.php?occid=26726599&clid=0	Crude	80% EtOH(aq)	2 x 72h maceration
0.768509	0.0301319	001969	Plantae	Malvales	Cistaceae	Lechea sessiliflora Raf.	Aerial Parts: Flowers, Leaves, Stems	CQ-1091	24710	https://sernecportal.org/portal/collections/individual/index.php?occid=26726310&clid=0	Crude	80% EtOH(aq)	2 x 72h maceration
0.0662839	0	001970	Plantae	Malpighiales	Hypericaceae	Hypericum gentianoides (L.) Britton, Sterns & Poggenb.	Aerial Parts	CQ-1090	24709	https://sernecportal.org/portal/collections/individual/index.php?occid=26726599&clid=0	Crude	80% EtOH(aq)	2 x 72h maceration
0.71506	0.83357	001972	Plantae	Asterales	Asteraceae	Solidago odora Aiton	Aerial Parts: Flowers, Leaves, Stems	CQ-1088	24824; 24823	https://sernecportal.org/portal/collections/individual/index.php?occid=26726431&clid=0	Crude	80% EtOH(aq)	1 x 72h maceration
0.246515	0.0345458	001973	Plantae	Asterales	Asteraceae	Solidago odora Aiton	Roots	CQ-1088	24824; 24823	https://sernecportal.org/portal/collections/individual/index.php?occid=26726431&clid=0	Crude	80% EtOH(aq)	1 x 72h maceration
0	0.222109	001974	Plantae	Asterales	Asteraceae	Pseudognaphalium obtusifolium (L.) Hilliard & B.L.Burtt	Whole Plant	CQ-1085	24703; 24704	https://sernecportal.org/portal/collections/individual/index.php?occid=26726474&clid=0	Crude	80% EtOH(aq)	1 x 72h maceration
0.342907	0	001975	Plantae	Fabales	Fabaceae	Dalea pinnata (J.F.Gmel.) Barneby	Whole Plamt: Flowers, Leaves, Roots, Stems	CQ-1092	24711	https://sernecportal.org/portal/collections/individual/index.php?occid=26726376&clid=0	Crude	80% EtOH(aq)	1 x 72h maceration
0	0.0477545	001976	Plantae	Fabales	Fabaceae	Crotalaria juncea L.	Whole Plamt: Flowers, Leaves, Roots, Stems	CQ-1084	24700; 24701	https://sernecportal.org/portal/collections/individual/index.php?occid=26726476&clid=0	Crude	80% EtOH(aq)	2 x 72h maceration
0	0.195692	001996	Plantae	Magnoliales	Magnoliaceae	Magnolia grandiflora L.	Bark	TS-042			Crude	80% EtOH(aq)	2 x 72h maceration
0	0.0625889	001997	Plantae	Magnoliales	Magnoliaceae	Magnolia tripetala (L.) L.	Bark	TS-041			Crude	80% EtOH(aq)	2 x 72h maceration
0	0	001998	Plantae	Magnoliales	Magnoliaceae	Magnolia virginiana L.	Bark	TS-043			Crude	80% EtOH(aq)	2 x 72h maceration
0	0.205464	001999	Plantae	Ranunculales	Papaveraceae	Chelidonium majus L.	Aerial Parts: Leaves, Stems	MC-027			Crude	80% EtOH(aq)	2 x 72h maceration
0	-0.00121926	002000	Plantae	Lamiales	Lamiaceae	Leonurus cardiaca L.	Aerial Parts: Flowers, Leaves, Seeds, Stems	MC-028			Crude	80% EtOH(aq)	2 x 72h maceration
0.105618	0.342817	002001	Plantae	Poales	Poaceae	Elymus repens (L.) Gould	Roots	PUR-005			Crude	80% EtOH(aq)	2 x 72h maceration
0	0.153603	002002	Plantae	Poales	Poaceae	Elymus repens (L.) Gould	Roots	PUR-005			Crude	dH2O	20 min. decoction
0	0.0199147	002003	Plantae	Ranunculales	Berberidaceae	Epimedium grandiflorum C.Morren	Aerial Parts: Leaves	PUR-006			Crude	80% EtOH(aq)	2 x 72h maceration
0	0.0504728	002004	Plantae	Ranunculales	Berberidaceae	Epimedium grandiflorum C.Morren	Aerial Parts: Leaves	PUR-006			Crude	dH2O	20 min. decoction
0.327413	0	002005	Plantae	Asterales	Asteraceae	Echinacea purpurea (L.) Moench	Roots	PUR-007			Crude	80% EtOH(aq)	2 x 72h maceration
0.149778	0.230261	002006	Plantae	Asterales	Asteraceae	Echinacea purpurea (L.) Moench	Roots	PUR-007			Crude	dH2O	20 min. decoction
0	0.0924609	002007	Plantae	Asterales	Asteraceae	Echinacea purpurea (L.) Moench	Aerial Parts: Leaves	PUR-008			Crude	80% EtOH(aq)	2 x 72h maceration
0.167426	0.278626	002008	Plantae	Asterales	Asteraceae	Echinacea purpurea (L.) Moench	Aerial Parts: Leaves	PUR-008			Crude	dH2O	20 min. decoction
0	0.014428	002009	Plantae	Boraginales	Boraginaceae	Symphytum officinale L.	Roots	PUR-009			Crude	80% EtOH(aq)	2 x 72h maceration
0.171265	0.232654	002010	Plantae	Boraginales	Boraginaceae	Symphytum officinale L.	Roots	PUR-009			Crude	dH2O	20 min. decoction
0	0.083926	002011	Plantae	Boraginales	Boraginaceae	Symphytum officinale L.	Aerial Parts: Leaves	PUR-010			Crude	80% EtOH(aq)	2 x 72h maceration
0.143174	0.0511564	002012	Plantae	Boraginales	Boraginaceae	Symphytum officinale L.	Aerial Parts: Leaves	PUR-010			Crude	dH2O	20 min. decoction
0.376083	0.0119894	002013	Plantae	Ranunculales	Berberidaceae	Berberis vulgaris L.	Roots	PUR-011			Crude	80% EtOH(aq)	2 x 72h maceration
0.118693	0.017318	002014	Plantae	Ranunculales	Berberidaceae	Berberis vulgaris L.	Roots	PUR-011			Crude	dH2O	20 min. decoction
0.229022	0.143264	002015	Plantae	Ranunculales	Berberidaceae	Berberis aquifolium Pursh	Roots	PUR-012			Crude	80% EtOH(aq)	2 x 72h maceration
0	0.0251794	002016	Plantae	Ranunculales	Berberidaceae	Berberis aquifolium Pursh	Roots	PUR-012			Crude	dH2O	20 min. decoction
0.741729	0.0121926	002017	Plantae	Laurales	Lauraceae	Cinnamomum burmanni (Nees & T.Nees) Blume	Bark	PUR-013			Crude	80% EtOH(aq)	2 x 72h maceration
0	0.0540618	002018	Plantae	Laurales	Lauraceae	Cinnamomum burmanni (Nees & T.Nees) Blume	Bark	PUR-013			Crude	dH2O	20 min. decoction
0.418006	0.233896	002019	Plantae	Laurales	Lauraceae	Cinnamomum verum J. Presl	Bark	PUR-014			Crude	80% EtOH(aq)	2 x 72h maceration
0.101865	0.0178307	002020	Plantae	Laurales	Lauraceae	Cinnamomum verum J. Presl	Bark	PUR-014			Crude	dH2O	20 min. decoction
0.483283	0.168462	002021	Plantae	Laurales	Monimiaceae	Peumus boldus Molina	Aerial Parts: Leaves	PUR-015			Crude	80% EtOH(aq)	2 x 72h maceration
0.241818	0.0714937	002022	Plantae	Laurales	Monimiaceae	Peumus boldus Molina	Aerial Parts: Leaves	PUR-015			Crude	dH2O	20 min. decoction
0	0.118878	002023	Plantae	Lamiales	Lamiaceae	Lycopus americanus Muhl. ex W.P.C.Barton	Aerial Parts	PUR-016			Crude	80% EtOH(aq)	2 x 72h maceration
0	0.12396	002024	Plantae	Lamiales	Lamiaceae	Lycopus americanus Muhl. ex W.P.C.Barton	Aerial Parts	PUR-016			Crude	dH2O	20 min. decoction
0	0.0440967	002025	Plantae	Asparagales	Asparagaceae	Ruscus aculeatus L.	Roots	PUR-017			Crude	80% EtOH(aq)	2 x 72h maceration
0	0.141392	002026	Plantae	Asparagales	Asparagaceae	Ruscus aculeatus L.	Roots	PUR-017			Crude	dH2O	20 min. decoction
0	0.127007	002027	Plantae	Ranunculales	Berberidaceae	Caulophyllum thalictroides (L.) Michx.	Roots	PUR-018			Crude	80% EtOH(aq)	2 x 72h maceration
0	0.138829	002028	Plantae	Ranunculales	Berberidaceae	Caulophyllum thalictroides (L.) Michx.	Roots	PUR-018			Crude	dH2O	20 min. decoction
0.177589	0.0217435	002029	Plantae	Solanales	Solanaceae	Withania somnifera (L.) Dunal	Roots	PUR-019			Crude	80% EtOH(aq)	2 x 72h maceration
0.288756	0.0815768	002030	Plantae	Solanales	Solanaceae	Withania somnifera (L.) Dunal	Roots	PUR-019			Crude	dH2O	20 min. decoction
0.0860851	0.046332	002031	Plantae	Gerianales	Geraniaceae	Geranium maculatum L.	Roots	PUR-020			Crude	80% EtOH(aq)	2 x 72h maceration
0.342427	0.0214196	002032	Plantae	Gerianales	Geraniaceae	Geranium maculatum L.	Roots	PUR-020			Crude	dH2O	20 min. decoction
0	0.131681	002033	Plantae	Lamiales	Pedaliaceae	Harpagophytum procumbens (Burch.) DC. ex Meisn.	Roots	PUR-021			Crude	80% EtOH(aq)	2 x 72h maceration
0.254441	0.0702974	002034	Plantae	Lamiales	Pedaliaceae	Harpagophytum procumbens (Burch.) DC. ex Meisn.	Roots	PUR-021			Crude	dH2O	20 min. decoction
0	0	002035	Fungi	Hypocreales	Cordycipitaceae	Cordyceps militaris (L.) Link	Mycelia biomass	PUR-022			Crude	80% EtOH(aq)	2 x 72h maceration
0.0756023	0.0174889	002036	Fungi	Hypocreales	Cordycipitaceae	Cordyceps militaris (L.) Link	Mycelia biomass	PUR-022			Crude	dH2O	20 min. decoction
0.0449354	0.00304816	002037	Plantae	Arecales	Arecaceae	Euterpe oleracea Mart.	Aerial Parts: Fruits	PUR-023			Crude	80% EtOH(aq)	2 x 72h maceration
0.0995351	0.158995	002038	Plantae	Arecales	Arecaceae	Euterpe oleracea Mart.	Aerial Parts: Fruits	PUR-023			Crude	dH2O	20 min. decoction
0.208782	0	002039	Plantae	Brassicales	Brassicaceae	Lepidium meyenii Walp.	Roots	PUR-024			Crude	80% EtOH(aq)	2 x 72h maceration
0	0.256238	002040	Plantae	Brassicales	Brassicaceae	Lepidium meyenii Walp.	Roots	PUR-024			Crude	dH2O	20 min. decoction
0.847878	0.0573054	002041	Plantae	Dipsacales	Viburnaceae	Viburnum opulus L.	Bark	PUR-025			Crude	80% EtOH(aq)	2 x 72h maceration
0.0454665	0.130284	002042	Plantae	Dipsacales	Viburnaceae	Viburnum opulus L.	Bark	PUR-025			Crude	dH2O	20 min. decoction
0	0.0266206	002043	Plantae	Acorales	Acoraceae	Acorus calamus L.	Roots	PUR-026			Crude	80% EtOH(aq)	2 x 72h maceration
0	-0.00096844	002044	Plantae	Acorales	Acoraceae	Acorus calamus L.	Roots	PUR-026			Crude	dH2O	20 min. decoction
0.331018	0.0473481	002045	Plantae	Rosales	Rhamnaceae	Frangula alnus Mill.	Bark	PUR-027			Crude	80% EtOH(aq)	2 x 72h maceration
0	0.0597015	002046	Plantae	Rosales	Rhamnaceae	Frangula alnus Mill.	Bark	PUR-027			Crude	dH2O	20 min. decoction
0.667027	0.00528348	002047	Plantae	Zygophyllales	Zygophyllaceae	Tribulus terrestris L.	Aerial Parts: Fruits	PUR-028			Crude	80% EtOH(aq)	2 x 72h maceration
0.141312	0.057138	002048	Plantae	Zygophyllales	Zygophyllaceae	Tribulus terrestris L.	Aerial Parts: Fruits	PUR-028			Crude	dH2O	20 min. decoction
0	0.0075188	002049	Plantae	Malpighiales	Euphorbiaceae	Croton echioides Müll. Arg.	Bark	PUR-029			Crude	80% EtOH(aq)	2 x 72h maceration
0	0.0920018	002050	Plantae	Malpighiales	Euphorbiaceae	Croton echioides Müll. Arg.	Bark	PUR-029			Crude	dH2O	20 min. decoction
0	0	002051	Plantae	Gentianales	Rubiaceae	Galium aparine L.	Aerial Parts	PUR-030			Crude	80% EtOH(aq)	2 x 72h maceration
0	0.0935399	002052	Plantae	Gentianales	Rubiaceae	Galium aparine L.	Aerial Parts	PUR-030			Crude	dH2O	20 min. decoction
0	0.00589311	002053	Plantae	Solanales	Solanaceae	Lycium barbarum L.	Aerial Parts: Fruits	PUR-031			Crude	80% EtOH(aq)	2 x 72h maceration
0.0233359	0.0740572	002054	Plantae	Solanales	Solanaceae	Lycium barbarum L.	Aerial Parts: Fruits	PUR-031			Crude	dH2O	20 min. decoction
0.156928	0.112339	002055	Plantae	Lamiales	Lamiaceae	Prunella vulgaris L.	Aerial Parts	TS-048			Crude	dH2O	20 min. decoction
0.32532	0	002056	Plantae	Ericales	Theaceae	Camellia sinensis (L.) Kuntze	Aerial Parts: Leaves	PUR-116			Crude	80% EtOH(aq)	2 x 72h maceration
0.0344083	0.0508146	002057	Plantae	Ericales	Theaceae	Camellia sinensis (L.) Kuntze	Aerial Parts: Leaves	PUR-116			Crude	dH2O	20 min. decoction
0.311357	0	002058	Plantae	Apiales	Apiaceae	Levisticum officinale W.D.J.Koch	Roots	PUR-032			Crude	80% EtOH(aq)	2 x 72h maceration
0.125878	0.089951	002059	Plantae	Apiales	Apiaceae	Levisticum officinale W.D.J.Koch	Roots	PUR-032			Crude	dH2O	20 min. decoction
0.035773	0.246495	002060	Plantae	Malvales	Malvaceae	Cola nitida (Vent.) Schott & Endl.	Aerial Parts: Fruits (cola nuts)	PUR-033			Crude	80% EtOH(aq)	2 x 72h maceration
0.111153	0.200524	002061	Plantae	Malvales	Malvaceae	Cola nitida (Vent.) Schott & Endl.	Aerial Parts: Fruits (cola nuts)	PUR-033			Crude	dH2O	20 min. decoction
0.803522	0	002062	Plantae	Oxalidales	Elaeocarpaceae	Aristotelia chilensis (Molina) Stuntz	Aerial Parts: Fruits	PUR-034			Crude	80% EtOH(aq)	2 x 72h maceration
0	0	002063	Plantae	Oxalidales	Elaeocarpaceae	Aristotelia chilensis (Molina) Stuntz	Aerial Parts: Fruits	PUR-034			Crude	dH2O	20 min. decoction
0.266068	0.0164601	002064	Plantae	Zingiberales	Zingiberaceae	Alpinia officinarum Hance	Roots	PUR-035			Crude	80% EtOH(aq)	2 x 72h maceration
0	0	002065	Plantae	Zingiberales	Zingiberaceae	Alpinia officinarum Hance	Roots	PUR-035			Crude	dH2O	20 min. decoction
0.1142	0.00282353	002066	Plantae	Fabales	Fabaceae	Galega officinalis L.	Aerial Parts	PUR-036			Crude	80% EtOH(aq)	2 x 72h maceration
0	-0.00370286	002067	Plantae	Fabales	Fabaceae	Galega officinalis L.	Aerial Parts	PUR-036			Crude	dH2O	20 min. decoction
0.0988946	0	002068	Plantae	Gentianales	Apocynaceae	Gymnema sylvestre (Retz.) R.Br. ex Sm.	Aerial Parts: Leaves	PUR-037			Crude	80% EtOH(aq)	2 x 72h maceration
0	0	002069	Plantae	Gentianales	Apocynaceae	Gymnema sylvestre (Retz.) R.Br. ex Sm.	Aerial Parts: Leaves	PUR-037			Crude	dH2O	20 min. decoction
0.0770216	0	002070	Plantae	Gentianales	Rubiaceae	Uncaria tomentosa (Willd. ex Schult.) DC.	Bark	PUR-038			Crude	80% EtOH(aq)	2 x 72h maceration
0	0.000569671	002071	Plantae	Gentianales	Rubiaceae	Uncaria tomentosa (Willd. ex Schult.) DC.	Bark	PUR-038			Crude	dH2O	20 min. decoction
0.563444	0	002080	Plantae	Sapindales	Sapindaceae	Paullinia cupana Kunth	Aerial Parts: Seeds	PUR-039			Crude	80% EtOH(aq)	2 x 72h maceration
0	0.089951	002081	Plantae	Sapindales	Sapindaceae	Paullinia cupana Kunth	Aerial Parts: Seeds	PUR-039			Crude	dH2O	20 min. decoction
0	0.0792636	002082	Plantae	Dipsacales	Viburnaceae	Sambucus nigra L.	Aerial Parts: Fruits	PUR-040			Crude	80% EtOH(aq)	2 x 72h maceration
0	0.0139	002083	Plantae	Dipsacales	Viburnaceae	Sambucus nigra L.	Aerial Parts: Fruits	PUR-040			Crude	dH2O	20 min. decoction
0.295159	0.109929	002088	Plantae	Caryophyllales	Polygonaceae	Reynoutria multiflora (Thunb.) Moldenke	Roots	PUR-041			Crude	80% EtOH(aq)	2 x 72h maceration
0.989125	0.0364589	002089	Plantae	Caryophyllales	Polygonaceae	Reynoutria multiflora (Thunb.) Moldenke	Roots	PUR-041			Crude	dH2O	20 min. decoction
0	0	002090	Plantae	Fabales	Fabaceae	Trigonella foenum-graecum L.	Aerial Parts: Seeds	PUR-042			Crude	80% EtOH(aq)	2 x 72h maceration
0.316933	0.0453458	002091	Plantae	Fabales	Fabaceae	Trigonella foenum-graecum L.	Aerial Parts: Seeds	PUR-042			Crude	dH2O	20 min. decoction
0.122212	0	002092	Plantae	Malpighiales	Clusiaceae	Garcinia gummi-gutta (L.) Roxb.	Aerial Parts: Fruits	PUR-043			Crude	80% EtOH(aq)	2 x 72h maceration
0	0.0203942	002093	Plantae	Malpighiales	Clusiaceae	Garcinia gummi-gutta (L.) Roxb.	Aerial Parts: Fruits	PUR-043			Crude	dH2O	20 min. decoction
0	0	002094	Fungi	Hymenochaetales	Hymenochaetaceae	Inonotus obliquus (Ach. ex Pers.) Pilát	Sclerotia	PUR-044			Crude	80% EtOH(aq)	2 x 72h maceration
0	0.0330409	002095	Fungi	Hymenochaetales	Hymenochaetaceae	Inonotus obliquus (Ach. ex Pers.) Pilát	Sclerotia	PUR-044			Crude	dH2O	20 min. decoction
0	0.00469314	002096	Plantae	Zingiberales	Zingiberaceae	Aframomum melegueta K.Schum.	Aerial Parts: Seeds	PUR-045			Crude	80% EtOH(aq)	2 x 72h maceration
0	0	002097	Plantae	Zingiberales	Zingiberaceae	Aframomum melegueta K.Schum.	Aerial Parts: Seeds	PUR-045			Crude	dH2O	20 min. decoction
0	0	002098	Plantae	Lamiales	Oleaceae	Chionanthus virginicus L.	Bark	PUR-046			Crude	80% EtOH(aq)	2 x 72h maceration
0.184389	0	002099	Plantae	Lamiales	Oleaceae	Chionanthus virginicus L.	Bark	PUR-046			Crude	dH2O	20 min. decoction
0.232099	0	002100	Plantae	Sapindales	Rutaceae	Agathosma betulina (P.J.Bergius) Pillans	Aerial Parts: Leaves	PUR-047			Crude	80% EtOH(aq)	2 x 72h maceration
0	0	002101	Plantae	Sapindales	Rutaceae	Agathosma betulina (P.J.Bergius) Pillans	Aerial Parts: Leaves	PUR-047			Crude	dH2O	20 min. decoction
0	0	002102	Plantae	Lamiales	Plantaginaceae	Bacopa monnieri (L.) Wettst.	Aerial Parts	PUR-048			Crude	80% EtOH(aq)	2 x 72h maceration
0	0	002103	Plantae	Lamiales	Plantaginaceae	Bacopa monnieri (L.) Wettst.	Aerial Parts	PUR-048			Crude	dH2O	20 min. decoction
0	0	002104	Plantae	Gentianales	Gentianaceae	Centaurium erythraea Rafn	Aerial Parts	PUR-049			Crude	80% EtOH(aq)	2 x 72h maceration
0	0	002105	Plantae	Gentianales	Gentianaceae	Centaurium erythraea Rafn	Aerial Parts	PUR-049			Crude	dH2O	20 min. decoction
0	0	002106	Plantae	Asterales	Asteraceae	Tanacetum vulgare L.	Aerial Parts	PUR-050			Crude	80% EtOH(aq)	2 x 72h maceration
0	0	002107	Plantae	Asterales	Asteraceae	Tanacetum vulgare L.	Aerial Parts	PUR-050			Crude	dH2O	20 min. decoction
0	0	002108	Plantae	Asparagales	Asparagaceae	Asparagus racemosus Willd.	Roots	PUR-051			Crude	80% EtOH(aq)	2 x 72h maceration
0	0	002109	Plantae	Asparagales	Asparagaceae	Asparagus racemosus Willd.	Roots	PUR-051			Crude	dH2O	20 min. decoction
0.447	0	002110	Plantae	Lamiales	Plantaginaceae	Veronica chamaedrys L.	Aerial Parts	PUR-052			Crude	80% EtOH(aq)	2 x 72h maceration
0	0	002111	Plantae	Lamiales	Plantaginaceae	Veronica chamaedrys L.	Aerial Parts	PUR-052			Crude	dH2O	20 min. decoction
0	0	002112	Plantae	Ericales	Ericaceae	Calluna vulgaris (L.) Hull	Aerial Parts: Flowers, Leaves	PUR-053			Crude	80% EtOH(aq)	2 x 72h maceration
0.326098	0	002113	Plantae	Ericales	Ericaceae	Calluna vulgaris (L.) Hull	Aerial Parts: Flowers, Leaves	PUR-053			Crude	dH2O	20 min. decoction
0	0	002114	Plantae	Lamiales	Lamiaceae	Marrubium vulgare L.	Aerial Parts	PUR-054			Crude	80% EtOH(aq)	2 x 72h maceration
0	0	002115	Plantae	Lamiales	Lamiaceae	Marrubium vulgare L.	Aerial Parts	PUR-054			Crude	dH2O	20 min. decoction
0.186944	0	002116	Plantae	Asterales	Asteraceae	Helichrysum arenarium (L.) Moench	Aerial Parts: Flowers	PUR-055			Crude	80% EtOH(aq)	2 x 72h maceration
0	0	002117	Plantae	Asterales	Asteraceae	Helichrysum arenarium (L.) Moench	Aerial Parts: Flowers	PUR-055			Crude	dH2O	20 min. decoction
0.010846	0	002118	Plantae	Gentianales	Rubiaceae	Mitchella repens L.	Aerial Parts	PUR-056			Crude	80% EtOH(aq)	2 x 72h maceration
0.373551	0	002119	Plantae	Gentianales	Rubiaceae	Mitchella repens L.	Aerial Parts	PUR-056			Crude	dH2O	20 min. decoction
0	0	002120	Plantae	Brassicales	Moringaceae	Moringa oleifera Lam.	Aerial Parts: Leaves	PUR-057			Crude	80% EtOH(aq)	2 x 72h maceration
0.110092	0	002121	Plantae	Brassicales	Moringaceae	Moringa oleifera Lam.	Aerial Parts: Leaves	PUR-057			Crude	dH2O	20 min. decoction
0.140003	0	002122	Plantae	Malvales	Malvaceae	Malva sylvestris L.	Aerial Parts: Flowers, Leaves	PUR-058			Crude	80% EtOH(aq)	2 x 72h maceration
0	0	002123	Plantae	Malvales	Malvaceae	Malva sylvestris L.	Aerial Parts: Flowers, Leaves	PUR-058			Crude	dH2O	20 min. decoction
0	0	002124	Plantae	Apiales	Araliaceae	Aralia racemosa L.	Roots	PUR-059			Crude	80% EtOH(aq)	2 x 72h maceration
0	0	002125	Plantae	Apiales	Araliaceae	Aralia racemosa L.	Roots	PUR-059			Crude	dH2O	20 min. decoction
0	0	002126	Plantae	Rosales	Rosaceae	Alchemilla xanthochlora Rothm.	Aerial Parts	PUR-060			Crude	80% EtOH(aq)	2 x 72h maceration
0	0	002127	Plantae	Rosales	Rosaceae	Alchemilla xanthochlora Rothm.	Aerial Parts	PUR-060			Crude	dH2O	20 min. decoction
0	0	002128	Plantae	Dipsacales	Caprifoliaceae	Lonicera japonica Thunb.	Aerial Parts: Flowers	WLA586			Crude	80% EtOH(aq)	2 x 72h maceration
0	0	002129	Plantae	Apiales	Apiaceae	Saposhnikovia divaricata (Turcz.) Schischk.	Roots	WLA 581			Crude	80% EtOH(aq)	2 x 72h maceration
0	0	002130	Plantae	Zingiberales	Zingiberaceae	Amomum tsao-ko Crevost & Lemarié	Aerial Parts: Fruits	WLA 528			Crude	80% EtOH(aq)	2 x 72h maceration
0.566498	0	002131	Plantae	Brassicales	Brassicaceae	Lepidium sp.	Aerial Parts: Seeds	WLA 519			Crude	80% EtOH(aq)	2 x 72h maceration
0	0	002132	Plantae	Sapindales	Rutaceae	Citrus reticulata Blanco	Pericarp	WLA 533			Crude	80% EtOH(aq)	2 x 72h maceration
0	0	002133	Plantae	Rosales	Rosaceae	Prunus persica (L.) Batsch	Kernels	WLA 589			Crude	80% EtOH(aq)	2 x 72h maceration
0	0.015704	002134	Plantae	Rosales	Rosaceae	Prunus armeniaca L.	Kernels	WLA 590			Crude	80% EtOH(aq)	2 x 72h maceration
0	0	002135	Plantae	Poales	Cyperaceae	Cyperus rotundus L.	Rhizomes	WLA 534			Crude	80% EtOH(aq)	2 x 72h maceration
0.920856	0.356706	002137	Plantae	Cornales	Cornaceae	Cornus officinalis Siebold & Zucc.	Aerial Parts: Fruits	WLA 670			Crude	80% EtOH(aq)	2 x 72h maceration
0.145489	0	002138	Plantae	Apiales	Apiaceae	Saposhnikovia divaricata (Turcz.) Schischk.	Roots	WLA 651			Crude	80% EtOH(aq)	2 x 72h maceration
0	0	002139	Plantae	Lamiales	Lamiaceae	Pogostemon cablin (Blanco) Benth.	Stems	WLA 620			Crude	80% EtOH(aq)	2 x 72h maceration
0	0	002140	Plantae	Apiales	Apiaceae	Notopterygium incisum K.C.Ting ex H.T.Chang	Rhizomes, Roots	WLA 634			Crude	80% EtOH(aq)	2 x 72h maceration
0	0	002141	Plantae	Asterales	Asteraceae	Atractylodes macrocephala Koidz.	Rhizomes	WLA 622			Crude	80% EtOH(aq)	2 x 72h maceration
0	0	002142	Plantae	Asterales	Asteraceae	Atractylodes macrocephala Koidz.	rhizome, fried with bran	WLA 665			Crude	80% EtOH(aq)	2 x 72h maceration
0.396764	-0.00397112	002143	Plantae	Zingiberales	Zingiberaceae	Amomum villosum Lour.	Aerial Parts: Fruits	WLA 638			Crude	80% EtOH(aq)	3 x 20 min. sonication
0	0.0194946	002144	Plantae	Fabales	Fabaceae	Astragalus propinquus Schischkin	fried root	WLA 631			Crude	80% EtOH(aq)	3 x 20 min. sonication
0.453992	0.0124549	002145	Plantae	Caryophyllales	Polygonaceae	Rheum sp.	Rhizomes (rhubarb)	WLA 657			Crude	80% EtOH(aq)	3 x 20 min. sonication
0	-0.0034296	002146	Plantae	Asterales	Asteraceae	Atractylodes lancea (Thunb.) DC.	Rhizomes	WLA 508			Crude	80% EtOH(aq)	3 x 20 min. sonication
0.539455	0.0400722	002147	Plantae	Arecales	Arecaceae	Areca catechu L.	Aerial Parts: Seeds	WLA 671			Crude	80% EtOH(aq)	3 x 20 min. sonication
0	0	002148	Plantae	Caryophyllales	Polygonaceae	Rheum sp.	Rhizomes	WLA 641			Crude	80% EtOH(aq)	3 x 20 min. sonication
0	0.0122744	002149	Plantae	Magnoliales	Magnoliaceae	Magnolia officinalis Rehder & E.H.Wilson	Bark	WLA 702			Crude	80% EtOH(aq)	3 x 20 min. sonication
0	0.0194946	002150	Plantae	Asterales	Campanulaceae	Codonopsis pilosula (Franch.) Nannf.	Roots	WLA 580			Crude	80% EtOH(aq)	3 x 20 min. sonication
0.127301	0.0990118	002151	Plantae	Ericales	Theaceae	Camellia sinensis (L.) Kuntze	Aerial Parts: Leaves	PUR-117			Crude	80% EtOH(aq)	2 x 72h maceration
0	0.187194	002152	Plantae	Ericales	Theaceae	Camellia sinensis (L.) Kuntze		PUR-117			Crude	dH2O	20 min. decoction
0	0	002153	Plantae	Lamiales	Lamiaceae	Scutellaria lateriflora L.	Aerial Parts: Leaves	PUR-061			Crude	80% EtOH(aq)	2 x 72h maceration
0.0793954	0	002154	Plantae	Lamiales	Lamiaceae	Scutellaria lateriflora L.	Aerial Parts: Leaves	PUR-061			Crude	dH2O	20 min. decoction
0	0	002155	Plantae	Apiales	Apiaceae	Bupleurum chinense DC.	Roots	PUR-062			Crude	80% EtOH(aq)	2 x 72h maceration
0.10501	0	002156	Plantae	Apiales	Apiaceae	Bupleurum chinense DC.	Roots	PUR-062			Crude	dH2O	20 min. decoction
0	0	002157	Chromista	Fucales	Fucaceae	Fucus vesiculosus L.	Seaweed	PUR-063			Crude	80% EtOH(aq)	2 x 72h maceration
0.167505	0	002158	Chromista	Fucales	Fucaceae	Fucus vesiculosus L.	Seaweed	PUR-063			Crude	dH2O	20 min. decoction
0	0.00540555	002159	Plantae	Lamiales	Lamiaceae	Stachys officinalis (L.) Trevis.	Aerial Parts	PUR-064			Crude	80% EtOH(aq)	2 x 72h maceration
0	0	002160	Plantae	Lamiales	Lamiaceae	Stachys officinalis (L.) Trevis.	Aerial Parts	PUR-064			Crude	dH2O	20 min. decoction
0.154669	0	002161	Plantae	Ericales	Ericaceae	Chimaphila umbellata (L.) Nutt.	Aerial Parts	PUR-065			Crude	80% EtOH(aq)	2 x 72h maceration
0	0	002162	Plantae	Ericales	Ericaceae	Chimaphila umbellata (L.) Nutt.	Aerial Parts	PUR-065			Crude	dH2O	20 min. decoction
0	0	002163	Plantae	Apiales	Araliaceae	Panax ginseng C.A.Mey.	Roots	PUR-066			Crude	80% EtOH(aq)	2 x 72h maceration
0.206634	0	002164	Plantae	Apiales	Araliaceae	Panax ginseng C.A.Mey.	Roots	PUR-066			Crude	dH2O	20 min. decoction
0	0	002165	Plantae	Rosales	Rosaceae	Agrimonia eupatoria L.	Aerial Parts	PUR-067			Crude	80% EtOH(aq)	2 x 72h maceration
0.358832	0	002166	Plantae	Rosales	Rosaceae	Agrimonia eupatoria L.	Aerial Parts	PUR-067			Crude	dH2O	20 min. decoction
0.281655	0.0223827	002167	Plantae	Asterales	Asteraceae	Tanacetum parthenium (L.) Sch.Bip.	Aerial Parts	PUR-068			Crude	80% EtOH(aq)	2 x 72h maceration
0	0	002168	Plantae	Asterales	Asteraceae	Tanacetum parthenium (L.) Sch.Bip.	Aerial Parts	PUR-068			Crude	dH2O	20 min. decoction
0.304368	0	002169	Plantae	Aquifoliales	Aquifoliaceae	Ilex paraguariensis A.St.-Hil.	Aerial Parts: Leaves	PUR-070			Crude	80% EtOH(aq)	2 x 72h maceration
0.25631	0	002170	Plantae	Aquifoliales	Aquifoliaceae	Ilex paraguariensis A.St.-Hil.	Aerial Parts: Leaves	PUR-070			Crude	dH2O	20 min. decoction
0	0	002171	Plantae	Sapindales	Rutaceae	Ruta graveolens L.	Aerial Parts: Leaves	PUR-071			Crude	80% EtOH(aq)	2 x 72h maceration
0	0	002172	Plantae	Sapindales	Rutaceae	Ruta graveolens L.	Aerial Parts: Leaves	PUR-071			Crude	dH2O	20 min. decoction
0.057213	0	002173	Fungi	Peltigerales	Peltigeraceae	Lobaria pulmonaria (L.) Hoffm.	Fruiting Body	PUR-072			Crude	80% EtOH(aq)	2 x 72h maceration
0	0	002174	Fungi	Peltigerales	Peltigeraceae	Lobaria pulmonaria (L.) Hoffm.	Fruiting Body	PUR-072			Crude	dH2O	20 min. decoction
0.117014	0	002175	Plantae	Apiales	Araliaceae	Eleutherococcus senticosus (Rupr. & Maxim.) Maxim.	Roots	PUR-073			Crude	80% EtOH(aq)	2 x 72h maceration
0	0	002176	Plantae	Apiales	Araliaceae	Eleutherococcus senticosus (Rupr. & Maxim.) Maxim.	Roots	PUR-073			Crude	dH2O	20 min. decoction
0.156097	0.0344765	002177	Plantae	Lamiales	Lamiaceae	Vitex agnus-castus L.	Aerial Parts: Fruits	PUR-074			Crude	80% EtOH(aq)	2 x 72h maceration
0	0	002178	Plantae	Lamiales	Lamiaceae	Vitex agnus-castus L.	Aerial Parts: Fruits	PUR-074			Crude	dH2O	20 min. decoction
0.148676	0.0180505	002179	Plantae	Ericales	Ericaceae	Arctostaphylos uva-ursi (L.) Spreng.		PUR-075			Crude	80% EtOH(aq)	2 x 72h maceration
0	0	002180	Plantae	Ericales	Ericaceae	Arctostaphylos uva-ursi (L.) Spreng.		PUR-075			Crude	dH2O	20 min. decoction
0.142696	0	002181	Plantae	Asterales	Asteraceae	Artemisia annua L.	Aerial Parts	PUR-076			Crude	80% EtOH(aq)	3 x 20 min. sonication
0	0	002182	Plantae	Asterales	Asteraceae	Artemisia annua L.	Aerial Parts	PUR-076			Crude	dH2O	20 min. decoction
0.0260542	0	002183	Plantae	Asterales	Asteraceae	Centaurea benedicta (L.) L.	Aerial Parts	PUR-077			Crude	80% EtOH(aq)	3 x 20 min. sonication
0	0	002184	Plantae	Asterales	Asteraceae	Centaurea benedicta (L.) L.	Aerial Parts	PUR-077			Crude	dH2O	20 min. decoction
0	0.00703971	002185	Plantae	Dipsacales	Caprifoliaceae	Valeriana officinalis L.	Roots	PUR-078			Crude	80% EtOH(aq)	3 x 20 min. sonication
0	0	002186	Plantae	Dipsacales	Caprifoliaceae	Valeriana officinalis L.	Roots	PUR-078			Crude	dH2O	20 min. decoction
0	0.0129964	002187	Plantae	Boraginales	Boraginaceae	Eriodictyon californicum (Hook. & Arn.) Decne.	Aerial Parts: Leaves	PUR-079			Crude	80% EtOH(aq)	3 x 20 min. sonication
0	0	002188	Plantae	Boraginales	Boraginaceae	Eriodictyon californicum (Hook. & Arn.) Decne.	Aerial Parts: Leaves	PUR-079			Crude	dH2O	20 min. decoction
0.564134	0.0388087	002189	Plantae	Fagales	Myricaceae	Morella cerifera (L.) Small	root's bark	PUR-080			Crude	80% EtOH(aq)	3 x 20 min. sonication
0.0849361	0	002190	Plantae	Fagales	Myricaceae	Morella cerifera (L.) Small	root's bark	PUR-080			Crude	dH2O	20 min. decoction
0.0492972	0.00487365	002191	Plantae	Malpighiales	Passifloraceae	Passiflora edulis Sims	Aerial Parts	PUR-081			Crude	80% EtOH(aq)	3 x 20 min. sonication
0	0	002192	Plantae	Malpighiales	Passifloraceae	Passiflora edulis Sims	Aerial Parts	PUR-081			Crude	dH2O	20 min. decoction
0	0.0472924	002193	Plantae	Ranunculales	Papaveraceae	Eschscholzia californica Cham.	Roots	PUR-082			Crude	80% EtOH(aq)	3 x 20 min. sonication
0	0	002194	Plantae	Ranunculales	Papaveraceae	Eschscholzia californica Cham.	Roots	PUR-082			Crude	dH2O	20 min. decoction
0	0	002195	Plantae	Lamiales	Bignoniaceae	Handroanthus heptaphyllus (Vell.) Mattos	Bark	PUR-083			Crude	80% EtOH(aq)	3 x 20 min. sonication
0	0	002196	Plantae	Lamiales	Bignoniaceae	Handroanthus heptaphyllus (Vell.) Mattos	Bark	PUR-083			Crude	dH2O	20 min. decoction
0.291676	0.0250903	002197	Plantae	Rosales	Rosaceae	Filipendula ulmaria (L.) Maxim.	Aerial Parts	PUR-084			Crude	80% EtOH(aq)	3 x 20 min. sonication
0.0854192	0	002198	Plantae	Rosales	Rosaceae	Filipendula ulmaria (L.) Maxim.	Aerial Parts	PUR-084			Crude	dH2O	20 min. decoction
0.310895	-0.000722022	002199	Plantae	Asterales	Asteraceae	Inula helenium L.	Roots	PUR-085			Crude	80% EtOH(aq)	3 x 20 min. sonication
0	0	002200	Plantae	Asterales	Asteraceae	Inula helenium L.	Roots	PUR-085			Crude	dH2O	20 min. decoction
0.30067	0.0312274	002201	Plantae	Caryophyllales	Polygonaceae	Rumex crispus L.	Roots	PUR-086			Crude	80% EtOH(aq)	3 x 20 min. sonication
0.151071	0	002202	Plantae	Caryophyllales	Polygonaceae	Rumex crispus L.	Roots	PUR-086			Crude	dH2O	20 min. decoction
0	0.00216606	002203	Plantae	Sapindales	Rutaceae	Zanthoxylum clava-herculis L.	Bark	PUR-087			Crude	80% EtOH(aq)	3 x 20 min. sonication
0.168262	0	002204	Plantae	Sapindales	Rutaceae	Zanthoxylum clava-herculis L.	Bark	PUR-087			Crude	dH2O	20 min. decoction
0.0582529	0	002205	Plantae	Sapindales	Meliaceae	Azadirachta indica A.Juss.	Aerial Parts: Leaves	PUR-088			Crude	80% EtOH(aq)	3 x 20 min. sonication
0.310038	0	002206	Plantae	Sapindales	Meliaceae	Azadirachta indica A.Juss.	Aerial Parts: Leaves	PUR-088			Crude	dH2O	20 min. decoction
0.163472	0.0220217	002207	Plantae	Fabales	Fabaceae	Astragalus propinquus Schischkin	Roots	PUR-089			Crude	80% EtOH(aq)	3 x 20 min. sonication
0.077118	0	002208	Plantae	Fabales	Fabaceae	Astragalus propinquus Schischkin	Roots	PUR-089			Crude	dH2O	20 min. decoction
0	0.0099278	002209	Plantae	Rosales	Rosaceae	Crataegus monogyna Jacq.	Aerial Parts: Fruits	PUR-090			Crude	80% EtOH(aq)	3 x 20 min. sonication
0	0	002210	Plantae	Rosales	Rosaceae	Crataegus monogyna Jacq.	Aerial Parts: Fruits	PUR-090			Crude	dH2O	20 min. decoction
0.198838	0.0124549	002211	Plantae	Rosales	Ulmaceae	Ulmus rubra Muhl.	Bark	PUR-091			Crude	80% EtOH(aq)	3 x 20 min. sonication
0	0.0263538	002213	Plantae	Austrobaileyales	Schisandraceae	Schisandra chinensis (Turcz.) Baill.	Aerial Parts: Fruits	PUR-092			Crude	80% EtOH(aq)	3 x 20 min. sonication
0	0	002214	Plantae	Austrobaileyales	Schisandraceae	Schisandra chinensis (Turcz.) Baill.	Aerial Parts: Fruits	PUR-092			Crude	dH2O	20 min. decoction
0.387633	0.000361011	002215	Plantae	Rosales	Rosaceae	Prunus serotina Ehrh.	Bark	PUR-093			Crude	80% EtOH(aq)	3 x 20 min. sonication
0.343366	0	002216	Plantae	Rosales	Rosaceae	Prunus serotina Ehrh.	Bark	PUR-093			Crude	dH2O	20 min. decoction
0	0.00180505	002217	Plantae	Sapindales	Simaroubaceae	Quassia amara L.	Woody Parts	PUR-094			Crude	80% EtOH(aq)	3 x 20 min. sonication
0	0	002218	Plantae	Sapindales	Simaroubaceae	Quassia amara L.	Woody Parts	PUR-094			Crude	dH2O	20 min. decoction
0	0	002219	Plantae	Dioscoreales	Dioscoreaceae	Dioscorea villosa L.	Roots	PUR-095			Crude	80% EtOH(aq)	3 x 20 min. sonication
0	0	002220	Plantae	Dioscoreales	Dioscoreaceae	Dioscorea villosa L.	Roots	PUR-095			Crude	dH2O	20 min. decoction
0	0.0247292	002221	Plantae	Apiales	Araliaceae	Oplopanax horridus (Sm.) Miq.	Rhizomes	PUR-096			Crude	80% EtOH(aq)	3 x 20 min. sonication
0	0	002222	Plantae	Apiales	Araliaceae	Oplopanax horridus (Sm.) Miq.	Rhizomes	PUR-096			Crude	dH2O	20 min. decoction
0.228869	0	002223	Plantae	Malvales	Malvaceae	Tilia × europaea L.	Aerial Parts: Flowers, Leaves	PUR-097			Crude	80% EtOH(aq)	3 x 20 min. sonication
0.149915	0	002224	Plantae	Malvales	Malvaceae	Tilia × europaea L.	Aerial Parts: Flowers, Leaves	PUR-097			Crude	dH2O	20 min. decoction
0	-0.000180505	002225	Plantae	Malpighiales	Passifloraceae	Turnera diffusa Willd. ex Schult.	Aerial Parts	PUR-098			Crude	80% EtOH(aq)	3 x 20 min. sonication
0	0	002226	Plantae	Malpighiales	Passifloraceae	Turnera diffusa Willd. ex Schult.	Aerial Parts	PUR-098			Crude	dH2O	20 min. decoction
0	0	002227	Plantae	Sapindales	Sapindaceae	Aesculus hippocastanum L.	Aerial Parts: Fruits	PUR-099			Crude	80% EtOH(aq)	3 x 20 min. sonication
0	0	002228	Plantae	Sapindales	Sapindaceae	Aesculus hippocastanum L.	Aerial Parts: Fruits	PUR-099			Crude	dH2O	20 min. decoction
0.0806574	0	002229	Plantae	Asterales	Campanulaceae	Codonopsis pilosula (Franch.) Nannf.	Roots	PUR-100			Crude	80% EtOH(aq)	3 x 20 min. sonication
0	0	002230	Plantae	Asterales	Campanulaceae	Codonopsis pilosula (Franch.) Nannf.	Roots	PUR-100			Crude	dH2O	20 min. decoction
0	0.00776173	002231	Plantae	Rosales	Urticaceae	Urtica dioica L.	Aerial Parts: Leaves	PUR-101			Crude	80% EtOH(aq)	3 x 20 min. sonication
0.982686	0.203698	002232	Plantae	Rosales	Urticaceae	Urtica dioica L.	Aerial Parts: Leaves	PUR-101			Crude	dH2O	20 min. decoction
0	0.0727437	002233	Plantae	Ranunculales	Ranunculaceae	Actaea racemosa L.	Roots	PUR-102			Crude	80% EtOH(aq)	3 x 20 min. sonication
0	0.0842409	002234	Plantae	Ranunculales	Ranunculaceae	Actaea racemosa L.	Roots	PUR-102			Crude	dH2O	20 min. decoction
0.0119934	0.0305054	002235	Plantae	Gentianales	Gentianaceae	Gentiana lutea L.	Roots	PUR-103			Crude	80% EtOH(aq)	3 x 20 min. sonication
0	0.219915	002236	Plantae	Gentianales	Gentianaceae	Gentiana lutea L.	Roots	PUR-103			Crude	dH2O	20 min. decoction
0	0	002238	Plantae	Arecales	Arecaceae	Serenoa repens (W.Bartram) Small	Aerial Parts: Fruits	PUR-104			Crude	dH2O	20 min. decoction
0	0.0148014	002239	Plantae	Asterales	Asteraceae	Taraxacum officinale F.H. Wigg.	Roots	PUR-105			Crude	80% EtOH(aq)	3 x 20 min. sonication
0	0	002240	Plantae	Asterales	Asteraceae	Taraxacum officinale F.H. Wigg.	Roots	PUR-105			Crude	dH2O	20 min. decoction
0	0.0162455	002241	Plantae	Apiales	Apiaceae	Angelica sinensis (Oliv.) Diels	Roots	PUR-106			Crude	80% EtOH(aq)	3 x 20 min. sonication
0	0.0458669	002242	Plantae	Apiales	Apiaceae	Angelica sinensis (Oliv.) Diels	Roots	PUR-106			Crude	dH2O	20 min. decoction
0	0.0124549	002243	Plantae	Asterales	Asteraceae	Eupatorium purpureum L.	Roots	PUR-107			Crude	80% EtOH(aq)	3 x 20 min. sonication
0	0	002244	Plantae	Asterales	Asteraceae	Eupatorium purpureum L.	Roots	PUR-107			Crude	dH2O	20 min. decoction
0	0.130322	002245	Plantae	Malpighiales	Salicaceae	Salix nigra Marshall	Aerial Parts: Woody Stems	JR-017			Crude	dH2O	20 min. decoction
0.274426	0.00909845	002246	Plantae	Fabales	Fabaceae	Crotalaria pallida Aiton	Aerial Parts	JR-001			Crude	dH2O	20 min. decoction
0	0.0111857	002247	Plantae	Caryophyllales	Petiveriaceae	Rivina humilis L.	Aerial Parts: Leaves, Stems	JR-003			Crude	dH2O	20 min. decoction
0.432734	0.203217	002248	Plantae	Rosales	Ulmaceae	Ulmus americana L.	Bark	JR-005			Crude	dH2O	20 min. decoction
0	0.0105225	002249	Plantae	Fagales	Fagaceae	Quercus virginiana Mill.	Bark	JR-002			Crude	dH2O	20 min. decoction
0.231139	0.0411552	002250	Plantae	Asterales	Asteraceae	Arctium lappa L.	Roots	PUR-108			Crude	80% EtOH(aq)	3 x 20 min. sonication
0	0.0173577	002251	Plantae	Asterales	Asteraceae	Arctium lappa L.	Roots	PUR-108			Crude	dH2O	20 min. decoction
0	0	002252	Plantae	Asterales	Asteraceae	Echinacea angustifolia DC.	Roots	PUR-109			Crude	80% EtOH(aq)	3 x 20 min. sonication
0	0.0186168	002253	Plantae	Asterales	Asteraceae	Echinacea angustifolia DC.	Roots	PUR-109			Crude	dH2O	20 min. decoction
0.164774	-0.00404713	002254	Plantae	Fagales	Fagaceae	Quercus sp.	Aerial Parts: Leaves, Stems	JR-010			Crude	dH2O	20 min. decoction
0	0	002255	Plantae	Sapindales	Sapindaceae	Acer rubrum L.	Aerial Parts: Woody Stems	JR-011			Crude	dH2O	20 min. decoction
0	0.00722022	002256	Plantae	Lamiales	Lamiaceae	Hyssopus officinalis L.	Aerial Parts	PUR-110			Crude	80% EtOH(aq)	3 x 20 min. sonication
0	0	002257	Plantae	Lamiales	Lamiaceae	Hyssopus officinalis L.	Aerial Parts	PUR-110			Crude	dH2O	20 min. decoction
0	0.0268953	002258	Plantae	Fabales	Fabaceae	Glycyrrhiza glabra L.	Roots	PUR-111			Crude	80% EtOH(aq)	3 x 20 min. sonication
0	0	002259	Plantae	Sapindales	Sapindaceae	Acer rubrum L.	Aerial Parts: Stems	JR-011			Crude	dH2O	20 min. decoction
0.253685	0.0103427	002260	Plantae	Rosales	Rosaceae	Rubus trivialis Michx.	Roots	JR-012			Crude	dH2O	20 min. decoction
0	0.00674521	002261	Plantae	Asterales	Asteraceae	Cirsium sp.	Aerial Parts(Flowers, leaves, stems)	JR-014			Crude	dH2O	20 min. decoction
0.0192806	0	002262	Plantae	Asterales	Asteraceae	Achillea millefolium L.	Aerial Parts	PUR-112			Crude	80% EtOH(aq)	3 x 20 min. sonication
0.207727	0	002263	Plantae	Asterales	Asteraceae	Achillea millefolium L.	Aerial Parts	PUR-112			Crude	dH2O	20 min. decoction
0.507078	0.0158845	002264	Plantae	Caryophyllales	Polygonaceae	Rheum palmatum L.	Roots	PUR-113			Crude	80% EtOH(aq)	3 x 20 min. sonication
0	0.00188866	002265	Plantae	Caryophyllales	Polygonaceae	Rheum palmatum L.	Roots	PUR-113			Crude	dH2O	20 min. decoction
0	0.0108823	002266	Plantae	Fabales	Fabaceae	Glycyrrhiza glabra L.	Roots	PUR-111			Crude	dH2O	20 min. decoction
0.603642	0.00956679	002267	Plantae	Ranunculales	Ranunculaceae	Hydrastis canadensis L.	Roots	PUR-114			Crude	80% EtOH(aq)	3 x 20 min. sonication
0.0708891	0.0186168	002268	Plantae	Ranunculales	Ranunculaceae	Hydrastis canadensis L.	Roots	PUR-114			Crude	dH2O	20 min. decoction
0	-0.000361011	002269	Plantae	Ranunculales	Papaveraceae	Sanguinaria canadensis L.	Roots	PUR-115			Crude	80% EtOH(aq)	3 x 20 min. sonication
0	0.0276104	002270	Plantae	Ranunculales	Papaveraceae	Sanguinaria canadensis L.	Roots	PUR-115			Crude	dH2O	20 min. decoction
0.056297	0.00800432	002271	Plantae	Ericales	Ericaceae	Lyonia lucida (Lam.) K. Koch	Aerial Parts: Flowers, Leaves	RL-017			Crude	dH2O	20 min. decoction
0.0432807	0.00260815	002272	Plantae	Caryophyllales	Polygonaceae	Persicaria punctata (Elliott) Small	Whole Plant	RL-020			Crude	dH2O	20 min. decoction
0	0.0101628	002273	Plantae	Nymphaeales	Nymphaeaceae	Nuphar lutea (L.) Sm.	Aerial Parts: Leaves	CQ-0478	21121; 21126	https://sernecportal.org/portal/collections/individual/index.php?occid=13177960&clid=0	Crude	dH2O	20 min. decoction
0	0	002274	Plantae	Fagales	Myricaceae	Morella cerifera (L.) Small	Aerial Parts: Stems	RL-048			Crude	dH2O	20 min. decoction
0	0	002275	Plantae	Sapindales	Rutaceae	Citrus aurantium L.	Woody Parts	RL-086			Crude	dH2O	20 min. decoction
0.518034	0.00980304	002276	Plantae	Malpighiales	Salicaceae	Salix nigra Marshall	Bark	JR-018			Crude	dH2O	20 min. decoction
0	0	002277	Plantae	Ericales	Sapotaceae	Sideroxylon celastrinum (Kunth) T.D. Penn.	Aerial Parts: Leaves, Stems	RL-006			Crude	dH2O	20 min. decoction
0.663382	0	002278	Plantae	Fagales	Myricaceae	Morella cerifera (L.) Small	Branches, Stems	CQ-0499	20950; 20951	https://sernecportal.org/portal/collections/individual/index.php?occid=13176244&clid=0	Crude	dH2O	20 min. decoction
0	0.0022484	002279	Plantae	Lamiales	Lamiaceae	Piloblephis rigida (W. Bartram ex Benth.) Raf.	Whole Plant	CQ-0474	21182; 21183	https://sernecportal.org/portal/collections/individual/index.php?occid=13178141&clid=0	Crude	dH2O	20 min. decoction
0.236364	0.000269808	002280	Plantae	Fagales	Fagaceae	Quercus laurifolia Michx.	Woody Stems	RL-059			Crude	dH2O	20 min. decoction
0	0.024013	002281	Plantae	Asparagales	Amaryllidaceae	Hymenocallis crassifolia Herb.	Bulbs, Roots	RL-068			Crude	dH2O	20 min. decoction
0	0.0357046	002282	Plantae	Lamiales	Plantaginaceae	Gratiola virginiana L.		RL-065			Crude	dH2O	20 min. decoction
0	0	002283	Plantae	Ericales	Ericaceae	Vaccinium myrsinites Lam.	Aerial Parts	JR-022			Crude	dH2O	20 min. decoction
0	0.0350181	002284	Plantae	Lamiales	Lamiaceae	Marrubium vulgare L.	Aerial Parts: Flowers, Leaves, Stems	CQ-0170			Crude	80% EtOH(aq)	3 x 20 min. sonication
0	0	002285	Plantae	Sapindales	Anacardiaceae	Pistacia terebinthus L.	Aerial Parts: Fruits, Stems	CQ-BP-392			Crude	80% EtOH(aq)	3 x 20 min. sonication
0.263893	0	002286	Plantae	Sapindales	Anacardiaceae	Schinus terebinthifolia Raddi	Aerial Parts: Woody Stems	CQ-FL-400			Crude	dH2O	20 min. decoction
0	0.00602572	002287	Plantae	Myrtales	Onagraceae	Ludwigia linearis Walter	Woody Parts	CQ-0486	21115; 21116	https://sernecportal.org/portal/collections/individual/index.php?occid=13176075&clid=0	Crude	dH2O	20 min. decoction
0	0.0107024	002288	Plantae	Arecales	Arecaceae	Sabal minor (Jacq.) Pers.	Roots	CQ-0716			Crude	dH2O	20 min. decoction
0	0	002290	Plantae	Asterales	Asteraceae	Achillea millefolium L.	Aerial Parts	CQ-0554			Crude	80% EtOH(aq)	3 x 20 min. sonication
0.0871017	0.000361011	002291	Plantae	Cornales	Cornaceae	Cornus florida L.	Root Bark	MC-001			Crude	80% EtOH(aq)	3 x 20 min. sonication
0	0	002292	Plantae	Lamiales	Lamiaceae	Melissa officinalis L.	Aerial Parts	MC-003			Crude	80% EtOH(aq)	3 x 20 min. sonication
0	0.016787	002293	Plantae	Sapindales	Anacardiaceae	Pistacia terebinthus L.	Aerial Parts: Fruits	CQ-BP-0391			Crude	80% EtOH(aq)	3 x 20 min. sonication
0.0416503	0.033935	002294	Plantae	Asterales	Asteraceae	Matricaria chamomilla L.	Aerial Parts	CQ-0556			Crude	80% EtOH(aq)	3 x 20 min. sonication
0	0.0158845	002295	Plantae	Ranunculales	Papaveraceae	Chelidonium majus L.	Roots	CQ-0551			Crude	80% EtOH(aq)	3 x 20 min. sonication
0.221138	0.0440433	002296	Plantae	Apiales	Apiaceae	Anethum graveolens L.	Aerial Parts	CQ-0558			Crude	80% EtOH(aq)	3 x 20 min. sonication
0	0.00278802	002297	Plantae	Malpighiales	Hypericaceae	Hypericum tenuifolium	Aerial Parts: Stems	CQ-0503	20956; 20957	https://sernecportal.org/portal/collections/individual/index.php?occid=13177623&clid=0	Crude	dH2O	20 min. decoction
0	0.0276104	002298	Plantae	Apiales	Apiaceae	Coriandrum sativum L.	Aerial Parts: Leaves	CQ-0505	20960; 20961	https://sernecportal.org/portal/collections/individual/index.php?occid=13178605&clid=0	Crude	dH2O	20 min. decoction
0	0.0359206	002299	Plantae	Cornales	Cornaceae	Cornus florida L.	Bark	MC-001			Crude	80% EtOH(aq)	3 x 20 min. sonication
0.289325	0.0267148	002300	Plantae	Fagales	Fagaceae	Quercus nigra L.	Woody Parts	GH-009			Crude	80% EtOH(aq)	3 x 20 min. sonication
0	0.0151625	002301	Plantae	Ranunculales	Papaveraceae	Chelidonium majus L.	Aerial Parts	CQ-0551			Crude	80% EtOH(aq)	3 x 20 min. sonication
0	0	002302	Plantae	Lamiales	Lamiaceae	Marrubium vulgare L.	Aerial Parts	CQ-0552			Crude	80% EtOH(aq)	3 x 20 min. sonication
0	0.0258117	002303	Plantae	Rosales	Rosaceae	Rubus sp.	Aerial Parts: Stems	JR-012			Crude	dH2O	20 min. decoction
0.133819	0	002304	Plantae	Sapindales	Anacardiaceae	Pistacia terebinthus L.	Aerial Parts: Stems	CQ-BP-0392			Crude	dH2O	20 min. decoction
0	0.00980304	002305	Plantae	Fagales	Fagaceae	Quercus cerris L.	Aerial Parts: Leaves	CQ-0228	20290	https://sernecportal.org/portal/collections/individual/index.php?occid=8024824&clid=0	Crude	dH2O	20 min. decoction
0	0.0477561	002306	Plantae	Solanales	Solanaceae	Solanum viarum Dunal	Aerial Parts: Flowers	DC-002			Crude	dH2O	20 min. decoction
0	0.0283299	002307	Plantae	Sapindales	Anacardiaceae	Schinus terebinthifolia Raddi	Aerial Parts: Flowers	RL-034			Crude	dH2O	20 min. decoction
0	0.00692508	002308	Plantae	Malpighiales	Hypericaceae	Hypericum perforatum L.	Aerial Parts: Flowers, Leaves, Stems	CQ-0379	21515; 21516	https://sernecportal.org/portal/collections/individual/index.php?occid=13309388&clid=0	Crude	dH2O	20 min. decoction
0.200749	0.0203971	002310	Plantae	Lamiales	Lamiaceae	Nepeta cataria L.	Aerial Parts	CQ-0557	22004	https://sernecportal.org/portal/collections/individual/index.php?occid=15825851&clid=0	Crude	80% EtOH(aq)	3 x 20 min. sonication
0.267325	0.0169979	002311	Plantae	Asterales	Asteraceae	Achillea millefolium L.	Aerial Parts: Leaves, Stems	CQ-0378	20232; 20233	https://sernecportal.org/portal/collections/individual/index.php?occid=8024989&clid=0	Crude	dH2O	20 min. decoction
0.325359	0.0139401	002312	Plantae	Caryophyllales	Polygonaceae	Rumex crispus L.	Aerial Parts: Leaves, Stems	CQ-0171	20070	https://sernecportal.org/portal/collections/individual/index.php?occid=8024826&clid=0	Crude	dH2O	20 min. decoction
0.0932199	0	002313	Plantae	Sapindales	Anacardiaceae	Pistacia terebinthus L.	Aerial Parts: Stems	CQ-BP-0391			Crude	80% EtOH(aq)	3 x 20 min. sonication
0	0.0120939	002314	Plantae	Sapindales	Anacardiaceae	Pistacia terebinthus L.	Aerial Parts: Stems	CQ-BP-0392			Crude	80% EtOH(aq)	3 x 20 min. sonication
0.143459	0.0444043	002315	Plantae	Rosales	Rosaceae	Rosa canina L.	Aerial Parts: Fruits	CQ-BP-0390			Crude	80% EtOH(aq)	3 x 20 min. sonication
0.514782	0.00758123	002316	Plantae	Fagales	Juglandaceae	Carya alba (L.) Nutt. ex Elliott	Aerial Parts: Fruits	CQ-0547+CQ-0548			Crude	80% EtOH(aq)	3 x 20 min. sonication
0.240259	0.0781588	002317	Plantae	Rosales	Moraceae	Morus rubra L.	Bark	CQ-0764			Crude	80% EtOH(aq)	3 x 20 min. sonication
0	0.016787	002318	Plantae	Asterales	Asteraceae	Eupatorium glaucescens Elliott	Whole Plant	CQ-1086			Crude	80% EtOH(aq)	3 x 20 min. sonication
0	0.00440687	002319	Plantae	Brassicales	Brassicaceae	Brassica oleracea L.	Aerial Parts: Leaves	MC-018			Crude	dH2O	20 min. decoction
0	0.012681	002320	Plantae	Rosales	Moraceae	Morus rubra L.	Bark	CQ-0764			Crude	dH2O	20 min. decoction
0.454508	0.0404332	002321	Plantae	Fagales	Fagaceae	Quercus laevis Walter	Aerial Parts: Leaves	CQ-0814			Crude	80% EtOH(aq)	3 x 20 min. sonication
0	0.0108303	002322	Plantae	Asterales	Asteraceae	Artemisia arborescens (Vaill.) L.	Aerial Parts: Stems	CQ-0598	22084; 22085; 22086	https://sernecportal.org/portal/collections/individual/index.php?occid=15825886&clid=0	Crude	80% EtOH(aq)	3 x 20 min. sonication
0.225967	0	002323	Plantae	Fagales	Fagaceae	Quercus laurifolia Michx.	Aerial Parts: Leaves	RL-087			Crude	dH2O	20 min. decoction
0	0.0391222	002324	Plantae	Asterales	Asteraceae	Eupatorium glaucescens Elliott	Whole Plant	CQ-1086			Crude	dH2O	20 min. decoction
0.0200522	0.01787	002325	Plantae	Lamiales	Lamiaceae	Leonurus cardiaca L.	Aerial Parts	CQ-0550			Crude	80% EtOH(aq)	3 x 20 min. sonication
0.255101	0	002326	Plantae	Ericales	Sapotaceae	Sideroxylon lanuginosum Michx.	Aerial Parts: Woody Stems	CQ-0761			Crude	80% EtOH(aq)	3 x 20 min. sonication
0.178364	0.0114219	002327	Plantae	Fagales	Juglandaceae	Carya alba (L.) Nutt. ex Elliott	Aerial Parts: Fruits	CQ-0548			Crude	dH2O	20 min. decoction
0	0	002328	Plantae	Ericales	Sapotaceae	Sideroxylon lanuginosum Michx.	Aerial Parts: Stems	CQ-0761			Crude	dH2O	20 min. decoction
0	0	002329	Plantae	Asterales	Asteraceae	Artemisia arborescens (Vaill.) L.	Aerial Parts: Stems	CQ-0598	22084; 22085; 22086	https://sernecportal.org/portal/collections/individual/index.php?occid=15825886&clid=0	Crude	dH2O	20 min. decoction
0	0.0094433	002330	Plantae	Nymphaeales	Nymphaeaceae	Nuphar lutea (L.) Sm.	Roots	CQ-0478	21121; 21126	https://sernecportal.org/portal/collections/individual/index.php?occid=13177960&clid=0	Crude	dH2O	20 min. decoction
0	0.0396618	002331	Plantae	Fagales	Fagaceae	Quercus laevis Walter	Aerial Parts: Leaves	CQ-0814			Crude	dH2O	20 min. decoction
0.25664	0.0123213	002332	Plantae	Apiales	Araliaceae	Aralia racemosa L.	Aerial Parts	TS-051			Crude	dH2O	20 min. decoction
0	0.00278802	002333	Plantae	Apiales	Araliaceae	Aralia racemosa L.	Aerial Parts: Fruits	TS-051			Crude	dH2O	20 min. decoction
0	0.0175375	002334	Plantae	Sapindales	Anacardiaceae	Rhus glabra L.	Aerial Parts: Fruits	TS-050			Crude	dH2O	20 min. decoction
0.21978	0.00728483	002335	Plantae	Sapindales	Anacardiaceae	Rhus glabra L.	Aerial Parts: Leaves, Stems	TS-050			Crude	dH2O	20 min. decoction
0.0354257	0	002336	Plantae	Dipsacales	Caprifoliaceae	Lonicera japonica Thunb.	Aerial Parts	TS-045			Crude	dH2O	20 min. decoction
0	0.0691609	002337	Plantae	Asterales	Asteraceae	Ambrosia artemisiifolia L.	Aerial Parts	TS-049			Crude	dH2O	20 min. decoction
0	0.0349852	002338	Plantae	Rosales	Ulmaceae	Ulmus rubra Muhl.	Aerial Parts	TS-052			Crude	dH2O	20 min. decoction
0.663954	0	002339	Plantae	Polypodiales	Dryopteridaceae	Polystichum acrostichoides (Michx.) Schott	Whole Plant	TS-061			Crude	dH2O	20 min. decoction
0	0.00278802	002340	Plantae	Polypodiales	Nephrolepidaceae	Nephrolepis cordifolia (L.) C. Presl	Aerial Parts: Leaves (Fronds)	CQ-0529	21031; 20982	https://sernecportal.org/portal/collections/individual/index.php?occid=13176159&clid=0	Crude	dH2O	20 min. decoction
0	0.0258117	002341	Plantae	Malpighiales	Hypericaceae	Hypericum perforatum L.	Aerial Parts: Flowers, Leaves, Stems	CQ-0379	21515; 21516	https://sernecportal.org/portal/collections/individual/index.php?occid=13309388&clid=0	Crude	dH2O	20 min. decoction
0	0.0265343	002342	Plantae	Asterales	Asteraceae	Ambrosia artemisiifolia L.	Aerial Parts	TS-049			Crude	80% EtOH(aq)	3 x 20 min. sonication
0.925229	0	002343	Plantae	Polypodiales	Dryopteridaceae	Polystichum acrostichoides (Michx.) Schott	Whole Plant	TS-061			Crude	80% EtOH(aq)	3 x 20 min. sonication
0	0.0321072	002344	Plantae	Malvales	Thymelaeaceae	Daphne sericea Vahl	Aerial Parts: Leaves	CQ-0640	22171; 22172	https://sernecportal.org/portal/collections/individual/index.php?occid=15825578&clid=0	Crude	dH2O	20 min. decoction
0	0.0306859	002345	Plantae	Dipsacales	Caprifoliaceae	Lonicera japonica Thunb.	Aerial Parts	TS-045			Crude	80% EtOH(aq)	3 x 20 min. sonication
0.455974	0.0377256	002346	Plantae	Rosales	Ulmaceae	Ulmus rubra Muhl.	Aerial Parts	TS-052			Crude	80% EtOH(aq)	3 x 20 min. sonication
0	0.0139401	002347	Plantae	Rosales	Rosaceae	Rubus ulmifolius Schott	Aerial Parts: Leaves	CQ-0300			Crude	dH2O	20 min. decoction
0.202734	0	002348	Plantae	Apiales	Araliaceae	Aralia racemosa L.	Aerial Parts: Fruits	TS-051			Crude	80% EtOH(aq)	3 x 20 min. sonication
0.437632	0.084296	002349	Plantae	Sapindales	Anacardiaceae	Rhus glabra L.	Aerial Parts: Leaves, Stems	TS-050			Crude	80% EtOH(aq)	3 x 20 min. sonication
0	0.032491	002350	Plantae	Apiales	Araliaceae	Aralia racemosa L.	Aerial Parts	TS-051			Crude	80% EtOH(aq)	3 x 20 min. sonication
0.1333	0.0422383	002351	Plantae	Sapindales	Anacardiaceae	Rhus glabra L.	Aerial Parts: Fruits	TS-050			Crude	80% EtOH(aq)	3 x 20 min. sonication
0	0.00368738	002352	Plantae	Asterales	Asteraceae	Achillea millefolium L.	Aerial Parts: Flowers, Leaves, Stems	CQ-0378	20232; 20233	https://sernecportal.org/portal/collections/individual/index.php?occid=8024989&clid=0	Crude	dH2O	20 min. decoction
0.228075	0.0729382	002353	Plantae	Myrtales	Combretaceae	Terminalia buceras (L.) C. Wright	Aerial Parts: Woody Stems	CQ-0059	20322		Crude	dH2O	20 min. decoction
0	0.0209551	002354	Plantae	Rosales	Rosaceae	Rubus ulmifolius Schott	Aerial Parts: Leaves	CQ-0300			Crude	dH2O	20 min. decoction
0.117455	0.0671823	002355	Plantae	Lamiales	Lamiaceae	Leonurus cardiaca L.	Aerial Parts	CQ-0550			Crude	dH2O	20 min. decoction
0	0.0423599	002356	Plantae	Rosales	Rosaceae	Rubus argutus Link	Roots	CQ-0702	22804; 22805	https://sernecportal.org/portal/collections/individual/index.php?occid=21128120&clid=0	Crude	dH2O	20 min. decoction
0	0.0449458	002357	Plantae	Malpighiales	Euphorbiaceae	Euphorbia dendroides L.	Latex	CQ-0596	22080; 22081	https://sernecportal.org/portal/collections/individual/index.php?occid=15825827&clid=0	Crude	80% EtOH(aq)	3 x 20 min. sonication
0	0.0497347	002358	Plantae	Liliales	Smilacaceae	Smilax bona-nox L.	Roots	CQ-0742			Crude	dH2O	20 min. decoction
0.220823	0.00559567	002359	Plantae	Liliales	Smilacaceae	Smilax bona-nox L.	Roots	CQ-0742			Crude	80% EtOH(aq)	3 x 20 min. sonication
0.00915376	0.0292419	002360	Plantae	Rosales	Rosaceae	Rubus argutus Link	Roots	CQ-0702	22804; 22805	https://sernecportal.org/portal/collections/individual/index.php?occid=21128120&clid=0	Crude	80% EtOH(aq)	3 x 20 min. sonication
0	0.0252721	002363	Plantae	Rosales	Cannabaceae	Celtis occidentalis L.	Bark	TS-058			Crude	dH2O	20 min. decoction
0	0.0276104	002364	Plantae	Ericales	Ericaceae	Oxydendrum arboreum (L.) DC.	Bark	TS-059			Crude	dH2O	20 min. decoction
0	0.047936	002365	Plantae	Caryophyllales	Phytolaccaceae	Phytolacca americana L.	Aerial Parts: Fruits	TS-044			Crude	dH2O	20 min. decoction
0	0.0114219	002368	Plantae	Caryophyllales	Phytolaccaceae	Phytolacca americana L.	Aerial Parts	TS-044			Crude	dH2O	20 min. decoction
0.507909	0.0509938	002369	Plantae	Rosales	Cannabaceae	Celtis laevigata Willd.	Bark	TS-056			Crude	dH2O	20 min. decoction
0.103302	0.00980304	002372	Plantae	Lamiales	Lamiaceae	Prunella vulgaris L.	Aerial Parts: Flowers, Leaves, Stems	TS-048			Crude	dH2O	20 min. decoction
0.364735	0.0587283	002373	Plantae	Ericales	Balsaminaceae	Impatiens capensis Meerb.	Whole Plant	TS-054			Crude	dH2O	20 min. decoction
0.149926	0.0596277	002377	Plantae	Polypodiales	Onocleaceae	Onoclea sensibilis L.	Roots	TS-060			Crude	dH2O	20 min. decoction
0.2544	0.0367839	002379	Plantae	Cornales	Cornaceae	Cornus amomum Mill.	Bark	TS-063			Crude	dH2O	20 min. decoction
0	0.0279701	002380	Plantae	Fabales	Fabaceae	Cercis canadensis L.	Bark	TS-057			Crude	dH2O	20 min. decoction
0	-0.00494649	002381	Plantae	Fagales	Betulaceae	Alnus serrulata (Aiton) Willd.	Bark	TS-062			Crude	dH2O	20 min. decoction
0.00774184	0.00782444	002382	Plantae	Malvales	Malvaceae	Tilia americana L.	Bark	TS-055			Crude	dH2O	20 min. decoction
0.184062	0.0132206	002383	Plantae	Cornales	Nyssaceae	Nyssa sylvatica Marshall	Bark	TS-047			Crude	dH2O	20 min. decoction
0	0.0290494	002384	Plantae	Cornales	Nyssaceae	Nyssa sylvatica Marshall	Aerial Parts: Fruits	TS-053			Crude	dH2O	20 min. decoction
0.485566	0.024013	002386	Plantae	Cornales	Cornaceae	Cornus amomum Mill.	Bark	TS-063			Crude	80% EtOH(aq)	3 x 20 min. sonication
0	0.018257	002388	Plantae	Lamiales	Lamiaceae	Prunella vulgaris L.	Roots	TS-048			Crude	80% EtOH(aq)	3 x 20 min. sonication
0	0.0303085	002391	Plantae	Cornales	Nyssaceae	Nyssa sylvatica Marshall	Aerial Parts: Fruits	TS-053			Crude	80% EtOH(aq)	3 x 20 min. sonication
0	0.0400216	002396	Plantae	Lamiales	Orobanchaceae	Bellardia trixago (L.) All.	Roots	CQ-0568	22014; 22015	https://sernecportal.org/portal/collections/individual/index.php?occid=15825522&clid=0	Crude	dH2O	20 min. decoction
0.0289718	0.0204155	002397	Plantae	Lamiales	Orobanchaceae	Bellardia trixago (L.) All.	Aerial Parts: Leaves, Stems	CQ-0568	22014; 22015	https://sernecportal.org/portal/collections/individual/index.php?occid=15825522&clid=0	Crude	dH2O	20 min. decoction
0	0.0349852	002400	Plantae	Malpighiales	Euphorbiaceae	Ricinus communis L.	Aerial Parts: Leaves	CQ-0472			Crude	dH2O	20 min. decoction
0.177864	0.0130407	002401	Plantae	Malpighiales	Euphorbiaceae	Ricinus communis L.	Aerial Parts: Stems	CQ-0472			Crude	dH2O	20 min. decoction
0	0	002408	Plantae	Malpighiales	Euphorbiaceae	Ricinus communis L.	Aerial Parts: Fruits	CQ-0472			Crude	dH2O	20 min. decoction
0	-0.00350751	002409	Plantae	Solanales	Solanaceae	Nicotiana glauca Graham	Aerial Parts: Leaves	CQ-0323			Crude	dH2O	20 min. decoction
0	0.00566598	002411	Plantae	Sapindales	Sapindaceae	Aesculus pavia L.	Aerial Parts: Seeds	TS-014			Crude	dH2O	20 min. decoction

## Sheet: Single Compound Screening Data
% Viral Entry Inhibition	% Cytotoxicity	Commercial Compound
0	0.0598588	asiatic acid
0	0	caffeic acid
0.317677	0.0958013	catechin hydrate
0	0.019856	chlorogenic acid
0.307694	0.0153603	ellagic acid
0.29291	0	epigallocatechin gallate
0.16846	0	gallic acid
0.0393906	0.0477936	hesperidin
0	0.0699377	isosakuratenin
0	0	kaempferol
0.165135	0.176654	myricetin
0.216299	0	naringin
0	0.368753	oleanolic acid
0.113233	0	p-coumaric acid
0	0	quercetin dihydrate
0.639503	0	quercetin hydrate
0	0	rutin hydrate
0	0.268047	ursolic acid
